# Supplementary material for: Genetic glucocorticoid receptor variants differ between ethnic groups but do not explain variation in age of diabetes onset, metabolic and inflammation parameters in patients with type 2 diabetes
Source: Front Endocrinol (Lausanne). 2023 Sep 4;14:1200183. doi: 10.3389/fendo.2023.1200183 (PMC10507347; doi:10.3389/fendo.2023.1200183)
Supplement: Supplementary file 5 [file DataSheet_4.xlsx]

## Sheet: GCRpolymorphisms_Ahdi_20230623
SDCNumber	Sex	Ethnicity_Broad	Ethnicity_Broad_d1	Age	DM_AgeOnset	DM_duration	BMI	HsCRP	CRP_ln2	HbA1c	HbA1c_LN	FastingGlucose	Totalcholesterol	HDLcholesterol	Triglycerides	LDLcholesterol	Metformine	Metformin_d1	Insuline	LipidLowRx	N363S	Tth4	@9BETA	BCL	ER2223EK	haploR1	haploR2	haploR3	haploR4	haploR5	haploR6	Y_Tth4	Y_ER2223EK	Y_N363S	Y_BCL	Y_@9BETA
1	Female	Black African	non-Dutch	55	47	8	28.6851	3.48	-0.127051	7	1.94591	8.9	6.63	1.69	1.43	4.3	yes	yes	yes	yes	AA	CT	AA	CG	GG/GG	1 copy	0 copies	0 copies	1 copy	0 copies	0 copies	mutation	wild type	wild type	mutation	wild type
3	Male	Black African	non-Dutch	53	51	2	26.8519	0.44	-1.61592	6.2	1.82455	7.6	5.3	0.88	1.79	3.61	yes	yes	no	yes	AA	CC	AA	GG	GG/GG	0 copies	2 copies	0 copies	0 copies	0 copies	0 copies	wild type	wild type	wild type	mutation	wild type
4	Male	The Netherlands	Dutch	60	49	11	40.3989	5.83	0.342084	7.5	2.0149	8.5	4.46	1.18	2.35	2.22	yes	yes	yes	yes	AA	CT	AG	CG	GA/GA	0 copies	1 copy	0 copies	0 copies	0 copies	1 copy	mutation	mutation	wild type	mutation	mutation
5	Male	SE Asian	non-Dutch	62	53	9	25.7117	0.2	-1.93194	5.4	1.6864	4.9	4.07	1.1	0.85	2.59	past	no	no	yes	AA	CC	AA	GG	GG/GG	0 copies	2 copies	0 copies	0 copies	0 copies	0 copies	wild type	wild type	wild type	mutation	wild type
6	Female	SE Asian	non-Dutch	75	59	16	29.278	4.75	0.153232	6.9	1.93152	8	3.4	1.22	1.14	1.67	yes	yes	no	yes	AA	CC	AA	CC	GG/GG	2 copies	0 copies	0 copies	0 copies	0 copies	0 copies	wild type	wild type	wild type	wild type	wild type
7	Male	Black African	non-Dutch	65	48	17	28.3447	0.68	-1.37615	5.9	1.77495	5.5	3.76	1.24	0.42	2.33	yes	yes	yes	yes	AA	CT	AA	CC	GG/GG	1 copy	0 copies	0 copies	0 copies	0 copies	0 copies	mutation	wild type	wild type	wild type	wild type
8	Male	The Netherlands	Dutch	85	79	6	25.7657	4.66	0.135759	5.5	1.70475	5.4	3.18	0.93	1.24	1.69	yes	yes	no	yes	AA	CT	AG	CG	GG/GG	0 copies	1 copy	1 copy	0 copies	0 copies	0 copies	mutation	wild type	wild type	mutation	mutation
10	Female	SE Asian	non-Dutch	58	52	6	24.5578	0.2	-1.93194	6.1	1.80829	6.2	3.37	1.29	0.57	1.82	yes	yes	no	yes	AA	CC	AA	CC	GG/GG	2 copies	0 copies	0 copies	0 copies	0 copies	0 copies	wild type	wild type	wild type	wild type	wild type
12	Female	Moroccan	non-Dutch	71	63	8	31.2386	1.77	-0.699015	7.4	2.00148	8.4	3.18	0.75	4.54	0.387	yes	yes	yes	yes	AA	CC	AA	CC	GG/GG	2 copies	0 copies	0 copies	0 copies	0 copies	0 copies	wild type	wild type	wild type	wild type	wild type
13	Female	The Netherlands	Dutch	61	58	3	31.1614	2.39	-0.452301	6.9	1.93152	7.8	5.96	1.2	1.8	3.95	yes	yes	no	yes	AA	CC	AA	CG	GG/GG	1 copy	1 copy	0 copies	0 copies	0 copies	0 copies	wild type	wild type	wild type	mutation	wild type
14	Male	The Netherlands	Dutch	65	64	1	24.0493	0.49	-1.56101	6.9	1.93152	10.5	4.8	1.58	1.14	2.59	yes	yes	no	yes	AA	CT	AG	CC	GG/GG	1 copy	0 copies	1 copy	0 copies	0 copies	0 copies	mutation	wild type	wild type	wild type	mutation
15	Male	SE Asian	non-Dutch	64	63	1	27.3356	0.61	-1.44035	6.1	1.80829	7.7	5.21	1.25	0.76	3.47	yes	yes	no	no	AA	CC	AA	CC	GG/GG	2 copies	0 copies	0 copies	0 copies	0 copies	0 copies	wild type	wild type	wild type	wild type	wild type
16	Male	Turkey	non-Dutch	46	44	2	28.4082	1.66	-0.749934	6.7	1.90211	8.9	4.54	0.87	2.33	2.62	yes	yes	no	yes	AA	CC	AA	CG	GG/GG	1 copy	1 copy	0 copies	0 copies	0 copies	0 copies	wild type	wild type	wild type	mutation	wild type
18	Female	The Netherlands	Dutch	67	53	14	41.4541	4.82	0.166615	8.9	2.18605	15.5	4.69	1.13	4.45	1.56	past	no	yes	yes	AA	CC	AA	GG	GG/GG	0 copies	2 copies	0 copies	0 copies	0 copies	0 copies	wild type	wild type	wild type	mutation	wild type
19	Female	Moroccan	non-Dutch	62	51	11	31.0446	2.76	-0.329661	10.6	2.36085	11.6	4.31	1.13	0.88	2.78	yes	yes	yes	yes	AA	CT	AA	CG	GG/GG	1 copy	0 copies	0 copies	1 copy	0 copies	0 copies	mutation	wild type	wild type	mutation	wild type
21	Female	Moroccan	non-Dutch	57	39	18	37.1821	14.75	1.22641	10.1	2.31254	13.8	5.06	0.99	2.29	3.04	yes	yes	yes	no	AA	CT	AA	GG	GG/GG	0 copies	1 copy	0 copies	1 copy	0 copies	0 copies	mutation	wild type	wild type	mutation	wild type
24	Female	Moroccan	non-Dutch	56	54	2	31.1111	8.76	0.725219	6	1.79176	5.2	3.49	0.86	2.04	1.71	yes	yes	no	yes	AA	CT	AG	CC	GG/GG	1 copy	0 copies	1 copy	0 copies	0 copies	0 copies	mutation	wild type	wild type	wild type	mutation
25	Female	The Netherlands	Dutch	44	42	2	34.8944	1.36	-0.903629	6.5	1.8718	9	3.67	0.85	1.88	1.97	yes	yes	no	yes	AA	CT	AA	CG	GG/GG	1 copy	0 copies	0 copies	1 copy	0 copies	0 copies	mutation	wild type	wild type	mutation	wild type
27	Female	The Netherlands	Dutch	69	68	1	25.2092	0.51	-1.53986	5.9	1.77495	6.3	3.71	1.32	2.28	1.36	yes	yes	no	yes	AA	CT	AG	CG	GG/GG	0 copies	1 copy	1 copy	0 copies	0 copies	0 copies	mutation	wild type	wild type	mutation	mutation
28	Male	The Netherlands	Dutch	64	40	24	44.2445	2.04	-0.584032	8.1	2.09186	6.1	3.77	0.85	2.45	1.82	yes	yes	yes	yes	AA	CC	AA	CC	GG/GG	2 copies	0 copies	0 copies	0 copies	0 copies	0 copies	wild type	wild type	wild type	wild type	wild type
29	Female	The Netherlands	Dutch	66	62	4	52.693	2.42	-0.441777	6	1.79176	6.9	4.1	0.91	1.69	2.43	yes	yes	yes	yes	AA	CT	AG	CC	GG/GG	1 copy	0 copies	1 copy	0 copies	0 copies	0 copies	mutation	wild type	wild type	wild type	mutation
31	Male	The Netherlands	Dutch	62	43	19	24.9942	1.13	-1.03987	6.8	1.91692	8.1	2.77	0.94	1.65	1.09	yes	yes	yes	yes	AA	CC	AA	CC	GG/GG	2 copies	0 copies	0 copies	0 copies	0 copies	0 copies	wild type	wild type	wild type	wild type	wild type
32	Male	Moroccan	non-Dutch	47	39	8	37.0983	5.12	0.222023	10.2	2.32239	9.4	5.43	0.8	2.27	3.61	yes	yes	yes	yes	AA	CT	AG	CC	GG/GG	1 copy	0 copies	1 copy	0 copies	0 copies	0 copies	mutation	wild type	wild type	wild type	mutation
33	Male	The Netherlands	Dutch	61	44	17	37.7163	2.64	-0.367813	6.3	1.84055	7.5	3.11	0.73	2.24	1.37	yes	yes	yes	yes	AA	CC	AA	CG	GG/GG	1 copy	1 copy	0 copies	0 copies	0 copies	0 copies	wild type	wild type	wild type	mutation	wild type
35	Female	The Netherlands	Dutch	58	43	15	32.3232	6.7	0.471909	8	2.07944	8.7	5	1.04	3.28	2.48	yes	yes	yes	yes	AA	CC	AA	GG	GG/GG	0 copies	2 copies	0 copies	0 copies	0 copies	0 copies	wild type	wild type	wild type	mutation	wild type
36	Male	The Netherlands	Dutch	59	29	30	40.1522	3.84	-0.0393126	9.4	2.24071	18	4.47	0.9	2.98	2.23	yes	yes	yes	yes	AA	CC	AA	CC	GG/GG	2 copies	0 copies	0 copies	0 copies	0 copies	0 copies	wild type	wild type	wild type	wild type	wild type
37	Female	Moroccan	non-Dutch	47	34	13	45.9182	4.15	0.0305236	7.5	2.0149	9.6	5.05	1	3.07	2.67	yes	yes	yes	yes	AA	CT	AG	CC	GG/GG	1 copy	0 copies	1 copy	0 copies	0 copies	0 copies	mutation	wild type	wild type	wild type	mutation
38	Male	The Netherlands	Dutch	70	50	20	25.9095	0.24	-1.87184	6.2	1.82455	6.2	5.11	2.74	0.87	1.98	yes	yes	yes	yes	AA	CC	AA	CG	GG/GG	1 copy	1 copy	0 copies	0 copies	0 copies	0 copies	wild type	wild type	wild type	mutation	wild type
39	Female	The Netherlands	Dutch	70	58	12	41.2868	3.49	-0.124507	6	1.79176	7.1	4.2	1.03	1.19	2.63	yes	yes	yes	yes	AA	CC	AA	CC	GG/GG	2 copies	0 copies	0 copies	0 copies	0 copies	0 copies	wild type	wild type	wild type	wild type	wild type
40	Male	Moroccan	non-Dutch	52	31	21	29.7004	2.04	-0.584032	7.5	2.0149	10.2	4.53	0.83	1.62	2.97	yes	yes	yes	yes	AA	CC	AA	GG	GG/GG	0 copies	2 copies	0 copies	0 copies	0 copies	0 copies	wild type	wild type	wild type	mutation	wild type
42	Female	Moroccan	non-Dutch	59	34	25	30.4218	0.35	-1.72307	8.2	2.10413	10.5	5	0.8	2.43	3.11	yes	yes	yes	no	AA	CT	AG	CC	GG/GG	1 copy	0 copies	1 copy	0 copies	0 copies	0 copies	mutation	wild type	wild type	wild type	mutation
43	Female	The Netherlands	Dutch	61	53	8	29.9967	0.99	-1.13292	6.2	1.82455	6.9	2.82	1.06	1.17	1.23	yes	yes	yes	yes	AA	CC	AA	CC	GG/GG	2 copies	0 copies	0 copies	0 copies	0 copies	0 copies	wild type	wild type	wild type	wild type	wild type
44	Female	The Netherlands	Dutch	75	66	9	37.0356	13.27	1.12394	5.8	1.75786	5	5.89	1.43	2.19	3.47	past	no	yes	yes	AA	CC	AA	CC	GG/GG	2 copies	0 copies	0 copies	0 copies	0 copies	0 copies	wild type	wild type	wild type	wild type	wild type
45	Female	The Netherlands	Dutch	75	56	19	25.9645	0.95	-1.16117	7.1	1.96009	9.2	3.66	0.91	2.1	1.81	yes	yes	no	yes	AA	CC	AA	CC	GG/GG	2 copies	0 copies	0 copies	0 copies	0 copies	0 copies	wild type	wild type	wild type	wild type	wild type
47	Male	The Netherlands	Dutch	66	58	8	33.9506	1.38	-0.892614	6.1	1.80829	5.2	3.1	1.03	0.68	1.76	yes	yes	yes	yes	AA	CC	AA	CC	GG/GG	2 copies	0 copies	0 copies	0 copies	0 copies	0 copies	wild type	wild type	wild type	wild type	wild type
48	Male	Moroccan	non-Dutch	65	48	17	34.2561	1.01	-1.11908	8.7	2.16332	13.2	4	0.86	2.33	2.09	yes	yes	yes	yes	AA	CT	AG	CG	GG/GG	0 copies	1 copy	1 copy	0 copies	0 copies	0 copies	mutation	wild type	wild type	mutation	mutation
50	Male	The Netherlands	Dutch	52	42	10	27.4693	1.22	-0.984329	6.2	1.82455	5.6	3.48	1.29	0.68	1.88	yes	yes	yes	yes	AA	CC	AA	CG	GG/GG	1 copy	1 copy	0 copies	0 copies	0 copies	0 copies	wild type	wild type	wild type	mutation	wild type
51	Male	The Netherlands	Dutch	52	43	9	28.2548	0.23	-1.88653	6.8	1.91692	9	2.96	0.94	0.93	1.6	yes	yes	yes	yes	AA	CT	AG	CG	GG/GG	0 copies	1 copy	1 copy	0 copies	0 copies	0 copies	mutation	wild type	wild type	mutation	mutation
53	Female	The Netherlands	Dutch	58	44	14	33.3598	2.36	-0.462936	7.8	2.05412	10.9	3.78	0.61	3.99	1.37	yes	yes	yes	yes	AG	CT	AA	CG	GG/GG	0 copies	0 copies	0 copies	1 copy	1 copy	0 copies	mutation	wild type	mutation	mutation	wild type
54	Male	The Netherlands	Dutch	63	61	2	40.0292	0.5	-1.55038	6.1	1.80829	7.9	4.24	1.34	1.41	2.27	yes	yes	no	yes	AA	CT	AA	CG	GG/GG	1 copy	0 copies	0 copies	1 copy	0 copies	0 copies	mutation	wild type	wild type	mutation	wild type
55	Male	The Netherlands	Dutch	68	62	6	36.3324	1.18	-1.00864	5.7	1.74047	5.9	5.06	1.03	2.31	2.99	yes	yes	yes	yes	AA	CT	AG	CC	GG/GG	1 copy	0 copies	1 copy	0 copies	0 copies	0 copies	mutation	wild type	wild type	wild type	mutation
56	Male	Black African	non-Dutch	62	42	20	25.6489	0.79	-1.28292	7.6	2.02815	9.5	4	1.08	0.81	2.56	yes	yes	yes	no	AA	CC	AA	CC	GG/GG	2 copies	0 copies	0 copies	0 copies	0 copies	0 copies	wild type	wild type	wild type	wild type	wild type
57	Female	Turkey	non-Dutch	71	56	15	36.4938	3.26	-0.184722	7.6	2.02815	5.4	4.55	1.14	1.52	2.73	yes	yes	yes	yes	AA	CT	AG	CC	GG/GG	1 copy	0 copies	1 copy	0 copies	0 copies	0 copies	mutation	wild type	wild type	wild type	mutation
61	Male	The Netherlands	Dutch	56	51	5	39.7145	1.89	-0.646273	6.1	1.80829	9.9	3.37	0.57	1.46	2.14	yes	yes	yes	yes	AA	CC	AA	CG	GG/GG	1 copy	1 copy	0 copies	0 copies	0 copies	0 copies	wild type	wild type	wild type	mutation	wild type
62	Male	The Netherlands	Dutch	63	47	16	31.055	2.06	-0.576018	6.6	1.88707	12.2	4.23	0.78	2.71	2.23	never	no	yes	yes	AA	CC	AA	CC	GG/GG	2 copies	0 copies	0 copies	0 copies	0 copies	0 copies	wild type	wild type	wild type	wild type	wild type
63	Male	The Netherlands	Dutch	82	76	6	25.3069	0.65	-1.40316	6.4	1.8563	6.2	2.84	0.88	0.85	1.58	yes	yes	no	no	AA	TT	AG	CC	GG/GG	0 copies	0 copies	2 copies	0 copies	0 copies	0 copies	mutation	wild type	wild type	wild type	mutation
64	Male	SE Asian	non-Dutch	52	48	4	24.6755	1.05	-1.09198	6.4	1.8563	6.3	3.89	1.37	1.09	2.03	yes	yes	no	yes	AG	CC	AA	CG	GG/GG	0 copies	1 copy	0 copies	0 copies	1 copy	0 copies	wild type	wild type	mutation	mutation	wild type
65	Female	SE Asian	non-Dutch	73	37	36	33.305	1.32	-0.926029	7.8	2.05412	9.4	4.09	1.1	2.33	1.94	yes	yes	no	yes	AG	CT	AA	CC	GG/GG	0 copies	0 copies	0 copies	0 copies	1 copy	0 copies	mutation	wild type	mutation	wild type	wild type
66	Male	The Netherlands	Dutch	80	41	39	24.7843	3.82	-0.0439901	7.9	2.06686	7.5	5.49	0.94	3.29	3.07	never	no	yes	yes	AA	CT	AG	CG	GG/GG	0 copies	1 copy	1 copy	0 copies	0 copies	0 copies	mutation	wild type	wild type	mutation	mutation
67	Female	Turkey	non-Dutch	49	30	19	24.8889	1.74	-0.712647	7.4	2.00148	6	2.58	0.58	1.3	1.41	never	no	yes	yes	AA	CT	AG	CG	GG/GG	0 copies	1 copy	1 copy	0 copies	0 copies	0 copies	mutation	wild type	wild type	mutation	mutation
68	Male	The Netherlands	Dutch	59	53	6	30.0266	2.87	-0.295924	7.6	2.02815	8	3.5	1.52	0.44	1.78	yes	yes	yes	no	AA	CT	AG	CG	GA/GA	0 copies	1 copy	0 copies	0 copies	0 copies	1 copy	mutation	mutation	wild type	mutation	mutation
70	Female	The Netherlands	Dutch	71	61	10	28.9062	8.47	0.69321	7.4	2.00148	8	3.22	1.1	1.92	1.26	yes	yes	yes	yes	AA	CT	AA	GG	GG/GG	0 copies	1 copy	0 copies	1 copy	0 copies	0 copies	mutation	wild type	wild type	mutation	wild type
72	Male	The Netherlands	Dutch	71	53	18	22.1297	2.4	-0.44878	7.5	2.0149	5.7	3.86	0.93	1.58	2.22	yes	yes	no	yes	AA	CT	AA	CG	GG/GG	1 copy	0 copies	0 copies	1 copy	0 copies	0 copies	mutation	wild type	wild type	mutation	wild type
73	Female	Turkey	non-Dutch	50	40	10	35.4191	9.27	0.779139	8.4	2.12823	9.6	3.52	1.68	0.65	1.55	yes	yes	yes	yes	AA	CT	AA	CG	GG/GG	1 copy	0 copies	0 copies	1 copy	0 copies	0 copies	mutation	wild type	wild type	mutation	wild type
75	Female	SE Asian	non-Dutch	66	41	25	27.5556	0.59	-1.45948	8	2.07944	10.3	4.82	1.03	1.76	3	yes	yes	yes	yes	AA	CT	AA	CC	GG/GG	1 copy	0 copies	0 copies	0 copies	0 copies	0 copies	mutation	wild type	wild type	wild type	wild type
76	Female	SE Asian	non-Dutch	56	37	19	32	2.67	-0.358137	10.3	2.33214	13.8	3.7	1.2	2.54	1.36	yes	yes	yes	yes	AA	CC	AA	CG	GG/GG	1 copy	1 copy	0 copies	0 copies	0 copies	0 copies	wild type	wild type	wild type	mutation	wild type
77	Male	The Netherlands	Dutch	65	59	6	40.0949	1.59	-0.783741	6.5	1.8718	7.4	3.55	0.62	1.22	2.38	yes	yes	yes	yes	AA	CC	AA	CG	GG/GG	1 copy	1 copy	0 copies	0 copies	0 copies	0 copies	wild type	wild type	wild type	mutation	wild type
78	Female	The Netherlands	Dutch	72	45	27	43.1848	3.84	-0.0393126	6.5	1.8718	7.4	3.74	0.98	1.84	2.02	yes	yes	yes	yes	AA	TT	AG	CG	GG/GG	0 copies	0 copies	1 copy	1 copy	0 copies	0 copies	mutation	wild type	wild type	mutation	mutation
79	Male	The Netherlands	Dutch	63	61	2	38.8724	2.93	-0.27799	6.9	1.93152	7.4	4.05	1.01	1.89	2.19	yes	yes	yes	yes	AA	CT	AA	CG	GG/GG	1 copy	0 copies	0 copies	1 copy	0 copies	0 copies	mutation	wild type	wild type	mutation	wild type
80	Male	The Netherlands	Dutch	69	41	28	24.6181	1.42	-0.870942	5.7	1.74047	5.6	4.11	0.72	1.68	2.63	yes	yes	yes	yes	AA	CC	AA	CG	GG/GG	1 copy	1 copy	0 copies	0 copies	0 copies	0 copies	wild type	wild type	wild type	mutation	wild type
81	Female	SE Asian	non-Dutch	57	48	9	22.6757	0.69	-1.36731	6.5	1.8718	7.9	3.6	1.03	2.12	1.62	yes	yes	yes	yes	AA	CC	AA	CC	GG/GG	2 copies	0 copies	0 copies	0 copies	0 copies	0 copies	wild type	wild type	wild type	wild type	wild type
82	Male	SE Asian	non-Dutch	77	58	19	30.4772	0.6	-1.44987	6.2	1.82455	6.3	4.48	1.61	1.41	2.24	yes	yes	yes	yes	AA	CC	AA	CC	GG/GG	2 copies	0 copies	0 copies	0 copies	0 copies	0 copies	wild type	wild type	wild type	wild type	wild type
83	Female	The Netherlands	Dutch	74	72	2	37.3702	9.94	0.845825	7.5	2.0149	8.8	5.52	1.03	3.31	3	past	no	yes	yes	AA	CT	AA	CG	GG/GG	1 copy	0 copies	0 copies	1 copy	0 copies	0 copies	mutation	wild type	wild type	mutation	wild type
84	Female	The Netherlands	Dutch	83	63	20	27.1203	0.92	-1.1829	6.3	1.84055	7.8	4.23	1.12	1.81	2.3	yes	yes	yes	yes	AA	CC	AA	GG	GG/GG	0 copies	2 copies	0 copies	0 copies	0 copies	0 copies	wild type	wild type	wild type	mutation	wild type
85	Female	The Netherlands	Dutch	72	64	8	30.4611	1.34	-0.914766	5.9	1.77495	7.4	7.23	1.65	1.03	5.12	yes	yes	no	no	AA	CC	AA	CG	GG/GG	1 copy	1 copy	0 copies	0 copies	0 copies	0 copies	wild type	wild type	wild type	mutation	wild type
86	Female	The Netherlands	Dutch	37	29	8	37.6542	35.15	2.07762	8.8	2.17475	9.2	4.99	0.79	2.89	2.9	past	no	yes	no	AA	TT	AG	CG	GG/GG	0 copies	0 copies	1 copy	1 copy	0 copies	0 copies	mutation	wild type	wild type	mutation	mutation
87	Male	The Netherlands	Dutch	82	77	5	22.6474	6.74	0.477491	6.9	1.93152	6.9	4.02	1.15	1.63	2.14	yes	yes	yes	yes	AA	CC	AA	CC	GG/GG	2 copies	0 copies	0 copies	0 copies	0 copies	0 copies	wild type	wild type	wild type	wild type	wild type
88	Female	Black African	non-Dutch	53	43	10	31.2452	26.06	1.78275	10	2.30259	18.2	4.3	0.97	2.54	2.19	yes	yes	yes	no	AA	CC	AA	CC	GG/GG	2 copies	0 copies	0 copies	0 copies	0 copies	0 copies	wild type	wild type	wild type	wild type	wild type
89	Male	The Netherlands	Dutch	45	36	9	34.3424	8.71	0.719773	7.5	2.0149	5.3	3.44	0.8	1.77	1.84	yes	yes	yes	yes	AA	CT	AA	GG	GG/GG	0 copies	1 copy	0 copies	1 copy	0 copies	0 copies	mutation	wild type	wild type	mutation	wild type
90	Female	The Netherlands	Dutch	69	51	18	31.4627	0.42	-1.63876	6.8	1.91692	6.1	4.1	1.36	1.29	2.16	yes	yes	no	yes	AA	TT	AG	CC	GA/GA	0 copies	0 copies	0 copies	0 copies	0 copies	1 copy	mutation	mutation	wild type	wild type	mutation
92	Male	Turkey	non-Dutch	70	58	12	28.0428	26.18	1.78727	10.7	2.37024	7	4.73	0.55	1.02	3.72	yes	yes	yes	yes	AA	CC	AA	CC	GG/GG	2 copies	0 copies	0 copies	0 copies	0 copies	0 copies	wild type	wild type	wild type	wild type	wild type
93	Male	The Netherlands	Dutch	84	71	13	28.3874	0.4	-1.66213	6.2	1.82455	5.8	3.63	0.99	1.31	2.05	yes	yes	yes	yes	AA	CT	AA	CG	GG/GG	1 copy	0 copies	0 copies	1 copy	0 copies	0 copies	mutation	wild type	wild type	mutation	wild type
94	Male	The Netherlands	Dutch	49	48	1	27.4693	0.2	-1.93194	6.1	1.80829	6.9	5.69	0.83	2.06	3.93	yes	yes	no	no	AA	CC	AA	CG	GG/GG	1 copy	1 copy	0 copies	0 copies	0 copies	0 copies	wild type	wild type	wild type	mutation	wild type
95	Male	The Netherlands	Dutch	58	40	18	45.381	3.05	-0.24306	8.6	2.15176	14.8	5.47	1	3.75	2.78	yes	yes	yes	yes	AA	CT	AG	CC	GG/GG	1 copy	0 copies	1 copy	0 copies	0 copies	0 copies	mutation	wild type	wild type	wild type	mutation
96	Female	The Netherlands	Dutch	89	66	23	666	5.5	0.288068	6.6	1.88707	8.5	4.42	1.14	1.4	2.65	yes	yes	no	no	AA	CT	AA	CG	GG/GG	1 copy	0 copies	0 copies	1 copy	0 copies	0 copies	mutation	wild type	wild type	mutation	wild type
97	Male	Moroccan	non-Dutch	49	31	18	26.7036	16.85	1.35585	7.1	1.96009	6.2	3.24	0.76	1.03	2.02	yes	yes	yes	yes	AA	CT	AA	CG	GG/GG	1 copy	0 copies	0 copies	1 copy	0 copies	0 copies	mutation	wild type	wild type	mutation	wild type
98	Female	The Netherlands	Dutch	60	55	5	38.83	6.59	0.456395	6.8	1.91692	9	4.02	0.87	2.16	2.18	yes	yes	yes	yes	AA	CT	AG	CG	GG/GG	0 copies	1 copy	1 copy	0 copies	0 copies	0 copies	mutation	wild type	wild type	mutation	mutation
99	Male	The Netherlands	Dutch	86	73	13	25.7812	0.88	-1.21262	6.5	1.8718	7.4	3.85	1.21	0.93	2.22	yes	yes	yes	yes	AA	CT	AA	GG	GG/GG	0 copies	1 copy	0 copies	1 copy	0 copies	0 copies	mutation	wild type	wild type	mutation	wild type
100	Male	The Netherlands	Dutch	66	45	21	26.5927	0.3	-1.78796	7	1.94591	10.8	4.7	1.52	1.03	2.81	yes	yes	yes	yes	AA	CC	AA	CC	GG/GG	2 copies	0 copies	0 copies	0 copies	0 copies	0 copies	wild type	wild type	wild type	wild type	wild type
101	Male	Turkey	non-Dutch	58	42	16	28.3848	0.95	-1.16117	7.3	1.98787	6	4.48	1.02	1.42	2.82	yes	yes	yes	yes	AA	CC	AA	CG	GG/GG	1 copy	1 copy	0 copies	0 copies	0 copies	0 copies	wild type	wild type	wild type	mutation	wild type
103	Female	The Netherlands	Dutch	77	58	19	33.3465	3.26	-0.184722	7	1.94591	9.7	5.51	1.37	2.17	3.16	past	no	yes	no	AA	TT	AG	CG	GG/GG	0 copies	0 copies	1 copy	1 copy	0 copies	0 copies	mutation	wild type	wild type	mutation	mutation
104	Female	SE Asian	non-Dutch	57	44	13	29.7778	6.36	0.423159	8	2.07944	9.7	4.65	1.26	2.04	2.47	yes	yes	yes	yes	AA	CC	AA	CG	GG/GG	1 copy	1 copy	0 copies	0 copies	0 copies	0 copies	wild type	wild type	wild type	mutation	wild type
105	Male	The Netherlands	Dutch	83	56	27	29.7458	1.96	-0.616745	7.2	1.97408	6.9	5.3	1.69	0.77	3.26	past	no	yes	yes	AG	CC	AA	CC	GG/GG	1 copy	0 copies	0 copies	0 copies	1 copy	0 copies	wild type	wild type	mutation	wild type	wild type
107	Male	The Netherlands	Dutch	60	49	11	27.1706	1.77	-0.699015	6.8	1.91692	9.1	3.57	0.9	1.88	1.82	yes	yes	no	yes	AA	CT	AA	GG	GG/GG	0 copies	1 copy	0 copies	1 copy	0 copies	0 copies	mutation	wild type	wild type	mutation	wild type
108	Female	Turkey	non-Dutch	49	33	16	30.4076	6.85	0.492683	10.8	2.37955	10.8	4.65	0.93	1.22	3.17	past	no	yes	yes	AA	CT	AG	CC	GG/GG	1 copy	0 copies	1 copy	0 copies	0 copies	0 copies	mutation	wild type	wild type	wild type	mutation
109	Female	Black African	non-Dutch	63	45	18	38.6259	48.19	2.38975	7.5	2.0149	6.3	3.8	1.13	1.23	2.12	yes	yes	yes	yes	AA	CC	AA	CC	GG/GG	2 copies	0 copies	0 copies	0 copies	0 copies	0 copies	wild type	wild type	wild type	wild type	wild type
110	Male	Moroccan	non-Dutch	67	52	15	28.2828	3.24	-0.190134	11.6	2.45101	11.1	3.5	0.9	0.94	2.18	yes	yes	yes	yes	AA	CT	AA	CG	GG/GG	1 copy	0 copies	0 copies	1 copy	0 copies	0 copies	mutation	wild type	wild type	mutation	wild type
111	Male	SE Asian	non-Dutch	65	58	7	31.4815	4.49	0.101896	6.3	1.84055	6.1	3.33	1.12	0.74	1.88	yes	yes	no	yes	AA	CC	AA	CG	GG/GG	1 copy	1 copy	0 copies	0 copies	0 copies	0 copies	wild type	wild type	wild type	mutation	wild type
112	Female	Turkey	non-Dutch	74	56	18	38.4468	2.77	-0.326547	8.1	2.09186	5.9	3.82	1.39	0.95	2	yes	yes	yes	yes	AA	CC	AA	CC	GG/GG	2 copies	0 copies	0 copies	0 copies	0 copies	0 copies	wild type	wild type	wild type	wild type	wild type
114	Male	Turkey	non-Dutch	59	43	16	40.6148	2.22	-0.514121	7.4	2.00148	9.7	3.87	0.74	2	2.23	yes	yes	yes	yes	AG	CC	AA	CC	GG/GG	1 copy	0 copies	0 copies	0 copies	1 copy	0 copies	wild type	wild type	mutation	wild type	wild type
115	Female	SE Asian	non-Dutch	76	59	17	30.8185	2.71	-0.345381	6.7	1.90211	7.1	5.15	1.31	2.16	2.87	yes	yes	no	yes	AA	CC	AA	CG	GG/GG	1 copy	1 copy	0 copies	0 copies	0 copies	0 copies	wild type	wild type	wild type	mutation	wild type
116	Male	The Netherlands	Dutch	71	59	12	32.966	15.09	1.24853	5.5	1.70475	3.6	3.37	0.36	1.24	2.45	yes	yes	yes	yes	AA	CC	AA	CG	GG/GG	1 copy	1 copy	0 copies	0 copies	0 copies	0 copies	wild type	wild type	wild type	mutation	wild type
117	Female	The Netherlands	Dutch	82	71	11	26.7094	1.65	-0.754694	6.8	1.91692	6.4	5.24	1.41	2.37	2.76	past	no	yes	yes	AG	CC	AA	CG	GG/GG	0 copies	1 copy	0 copies	0 copies	1 copy	0 copies	wild type	wild type	mutation	mutation	wild type
118	Female	Moroccan	non-Dutch	67	50	17	35.3212	7.55	0.584301	7.5	2.0149	9.1	5.71	1.63	1.72	3.31	yes	yes	yes	yes	AA	CT	AG	CG	GG/GG	0 copies	1 copy	1 copy	0 copies	0 copies	0 copies	mutation	wild type	wild type	mutation	mutation
122	Female	The Netherlands	Dutch	82	67	15	27.4406	0.85	-1.23551	6.5	1.8718	7.3	4.95	1.34	2.66	2.41	yes	yes	no	yes	AA	CT	AA	CG	GG/GG	1 copy	0 copies	0 copies	1 copy	0 copies	0 copies	mutation	wild type	wild type	mutation	wild type
123	Female	The Netherlands	Dutch	52	46	6	40.1639	7.14	0.531662	7.1	1.96009	8.4	4.87	1.27	1.27	3.03	past	no	yes	yes	AA	CC	AA	GG	GG/GG	0 copies	2 copies	0 copies	0 copies	0 copies	0 copies	wild type	wild type	wild type	mutation	wild type
124	Female	Black African	non-Dutch	60	51	9	35.2653	4.39	0.0814278	6.2	1.82455	5	6.08	1.51	1.14	4.06	yes	yes	no	no	AA	CC	AA	CC	GG/GG	2 copies	0 copies	0 copies	0 copies	0 copies	0 copies	wild type	wild type	wild type	wild type	wild type
125	Male	The Netherlands	Dutch	59	52	7	26.8519	1.5	-0.828958	6.2	1.82455	6.8	3.22	0.95	1.01	1.82	yes	yes	no	yes	AA	CC	AA	GG	GG/GG	0 copies	2 copies	0 copies	0 copies	0 copies	0 copies	wild type	wild type	wild type	mutation	wild type
126	Male	The Netherlands	Dutch	49	47	2	28.3108	1.16	-1.02101	6.3	1.84055	6.4	3.7	0.87	2.65	1.74	yes	yes	no	yes	AA	CT	AA	GG	GG/GG	0 copies	1 copy	0 copies	1 copy	0 copies	0 copies	mutation	wild type	wild type	mutation	wild type
127	Male	The Netherlands	Dutch	58	43	15	29.6296	0.81	-1.26687	7.8	2.05412	10.3	3.49	1.45	0.65	1.75	yes	yes	yes	yes	AA	CT	AG	CG	GG/GG	0 copies	1 copy	1 copy	0 copies	0 copies	0 copies	mutation	wild type	wild type	mutation	mutation
128	Female	The Netherlands	Dutch	73	60	13	29.6427	2.33	-0.473686	5.8	1.75786	8.6	4.07	1.35	1.22	2.17	yes	yes	no	yes	AA	CT	AG	CG	GG/GG	0 copies	1 copy	1 copy	0 copies	0 copies	0 copies	mutation	wild type	wild type	mutation	mutation
129	Female	The Netherlands	Dutch	52	32	20	32.2708	14.87	1.23427	7.7	2.04122	9	3.53	0.98	0.77	2.2	yes	yes	yes	yes	AA	CC	AA	CG	GG/GG	1 copy	1 copy	0 copies	0 copies	0 copies	0 copies	wild type	wild type	wild type	mutation	wild type
131	Female	Moroccan	non-Dutch	69	49	20	24.0346	10.89	0.933352	8.7	2.16332	8.6	3.08	1.45	0.66	1.33	yes	yes	yes	yes	AA	CT	AG	CG	GG/GG	0 copies	1 copy	1 copy	0 copies	0 copies	0 copies	mutation	wild type	wild type	mutation	mutation
132	Male	Moroccan	non-Dutch	65	34	31	29.0612	22.04	1.61827	9.7	2.27213	13.8	3.44	0.68	1.79	1.95	yes	yes	yes	yes	AA	TT	AG	CC	GG/GG	0 copies	0 copies	2 copies	0 copies	0 copies	0 copies	mutation	wild type	wild type	wild type	mutation
133	Male	The Netherlands	Dutch	57	50	7	29.4547	1.33	-0.920382	7.2	1.97408	6.3	3.6	1.01	1.22	2.04	yes	yes	yes	yes	AA	CT	AA	CG	GG/GG	1 copy	0 copies	0 copies	1 copy	0 copies	0 copies	mutation	wild type	wild type	mutation	wild type
134	Male	The Netherlands	Dutch	74	70	4	34.8944	2.66	-0.361352	7.1	1.96009	5.7	3.16	0.6	1.08	2.07	yes	yes	yes	yes	AG	CT	AA	CG	GG/GG	0 copies	0 copies	0 copies	1 copy	1 copy	0 copies	mutation	wild type	mutation	mutation	wild type
135	Male	The Netherlands	Dutch	51	46	5	50.508	7.05	0.519727	6.4	1.8563	7.5	2.63	0.54	2.69	0.88	yes	yes	no	yes	AA	CT	AA	CG	GG/GG	1 copy	0 copies	0 copies	1 copy	0 copies	0 copies	mutation	wild type	wild type	mutation	wild type
136	Male	Black African	non-Dutch	61	50	11	26.8122	5.83	0.342084	8.4	2.12823	12.3	4.2	0.98	1.24	2.66	yes	yes	yes	yes	AA	CT	AA	CG	GG/GG	1 copy	0 copies	0 copies	1 copy	0 copies	0 copies	mutation	wild type	wild type	mutation	wild type
137	Female	SE Asian	non-Dutch	50	37	13	28.1337	0.97	-1.14694	7.9	2.06686	11.2	4.32	1.07	0.79	2.89	yes	yes	yes	yes	AA	CC	AA	CC	GG/GG	2 copies	0 copies	0 copies	0 copies	0 copies	0 copies	wild type	wild type	wild type	wild type	wild type
139	Male	The Netherlands	Dutch	50	48	2	28.9461	0.54	-1.50895	5.9	1.77495	6.7	2.66	0.57	0.44	1.89	past	no	no	no	AA	CT	AA	GG	GG/GG	0 copies	1 copy	0 copies	1 copy	0 copies	0 copies	mutation	wild type	wild type	mutation	wild type
140	Female	Turkey	non-Dutch	58	58	0	29.2969	1.33	-0.920382	8.8	2.17475	6.3	2.86	0.81	2.13	1.09	yes	yes	yes	yes	AA	CC	AA	GG	GG/GG	0 copies	2 copies	0 copies	0 copies	0 copies	0 copies	wild type	wild type	wild type	mutation	wild type
141	Female	Moroccan	non-Dutch	58	44	14	27.7177	4.61	0.125918	7.1	1.96009	6.2	2.77	0.78	1.24	1.43	yes	yes	yes	yes	AA	CC	AA	GG	GG/GG	0 copies	2 copies	0 copies	0 copies	0 copies	0 copies	wild type	wild type	wild type	mutation	wild type
144	Male	The Netherlands	Dutch	68	65	3	26.7229	6.91	0.500873	6.9	1.93152	6.2	3.03	0.94	1.99	1.19	yes	yes	yes	yes	AA	CC	AA	CG	GG/GG	1 copy	1 copy	0 copies	0 copies	0 copies	0 copies	wild type	wild type	wild type	mutation	wild type
145	Male	The Netherlands	Dutch	54	40	14	29.7173	8.47	0.69321	9.5	2.25129	9.9	4.14	0.69	2	2.55	yes	yes	yes	yes	AA	CC	AA	CG	GG/GG	1 copy	1 copy	0 copies	0 copies	0 copies	0 copies	wild type	wild type	wild type	mutation	wild type
146	Male	The Netherlands	Dutch	58	52	6	29.7406	1.32	-0.926029	7.2	1.97408	11.2	2.91	0.73	1.56	1.48	yes	yes	yes	yes	AA	CC	AA	CC	GG/GG	2 copies	0 copies	0 copies	0 copies	0 copies	0 copies	wild type	wild type	wild type	wild type	wild type
147	Male	Turkey	non-Dutch	60	40	20	35.5794	1.6	-0.778841	9	2.19722	12.6	4.9	0.99	1.63	3.18	yes	yes	yes	yes	AA	CT	AG	CC	GG/GG	1 copy	0 copies	1 copy	0 copies	0 copies	0 copies	mutation	wild type	wild type	wild type	mutation
148	Male	The Netherlands	Dutch	70	50	20	26.2596	0.75	-1.31583	7	1.94591	9.8	3.36	0.75	1.03	2.15	yes	yes	yes	yes	AA	CC	AA	CC	GG/GG	2 copies	0 copies	0 copies	0 copies	0 copies	0 copies	wild type	wild type	wild type	wild type	wild type
149	Female	Moroccan	non-Dutch	77	55	22	38.9468	5.69	0.319523	9.6	2.26176	9.9	3.33	0.83	1.48	1.83	yes	yes	yes	yes	AA	TT	AG	CC	GG/GG	0 copies	0 copies	2 copies	0 copies	0 copies	0 copies	mutation	wild type	wild type	wild type	mutation
150	Male	Moroccan	non-Dutch	65	54	11	28.3937	1.63	-0.764283	10.4	2.34181	12.8	6.08	1.18	1.42	4.26	past	no	yes	yes	AA	CT	AG	CC	GG/GG	1 copy	0 copies	1 copy	0 copies	0 copies	0 copies	mutation	wild type	wild type	wild type	mutation
152	Male	Black African	non-Dutch	75	64	11	31.3469	0.21	-1.91657	6	1.79176	6.8	3.78	2.13	0.45	1.45	yes	yes	yes	yes	AA	CC	AA	CC	GG/GG	2 copies	0 copies	0 copies	0 copies	0 copies	0 copies	wild type	wild type	wild type	wild type	wild type
156	Female	The Netherlands	Dutch	81	67	14	38.3906	2.35	-0.466507	6.1	1.80829	11.1	7.17	0.99	3.88	4.43	yes	yes	yes	no	AA	CC	AA	CC	GG/GG	2 copies	0 copies	0 copies	0 copies	0 copies	0 copies	wild type	wild type	wild type	wild type	wild type
157	Male	The Netherlands	Dutch	61	47	14	36.6289	12.59	1.07309	8.5	2.14007	11.5	3.32	0.67	3.98	0.86	yes	yes	yes	yes	AA	TT	AG	CG	GG/GG	0 copies	0 copies	1 copy	1 copy	0 copies	0 copies	mutation	wild type	wild type	mutation	mutation
158	Male	Moroccan	non-Dutch	54	39	15	35.5665	3.79	-0.0510477	9.9	2.29253	8.2	4.89	0.79	2.8	2.84	yes	yes	yes	yes	AA	CC	AA	CG	GG/GG	1 copy	1 copy	0 copies	0 copies	0 copies	0 copies	wild type	wild type	wild type	mutation	wild type
159	Male	The Netherlands	Dutch	73	50	23	29.4029	2.55	-0.397413	7.8	2.05412	9.1	3.34	1.41	0.99	1.48	yes	yes	yes	yes	AA	CC	AA	CC	GG/GG	2 copies	0 copies	0 copies	0 copies	0 copies	0 copies	wild type	wild type	wild type	wild type	wild type
160	Male	The Netherlands	Dutch	52	46	6	24.4536	1.28	-0.948943	6.6	1.88707	6.9	3.94	0.85	2.18	2.11	yes	yes	no	yes	AA	CC	AA	CG	GG/GG	1 copy	1 copy	0 copies	0 copies	0 copies	0 copies	wild type	wild type	wild type	mutation	wild type
163	Male	The Netherlands	Dutch	49	40	9	35.9375	3.09	-0.231682	7.7	2.04122	10.2	4.19	0.78	3.77	1.71	yes	yes	yes	yes	AA	CT	AG	CC	GG/GG	1 copy	0 copies	1 copy	0 copies	0 copies	0 copies	mutation	wild type	wild type	wild type	mutation
164	Female	The Netherlands	Dutch	68	57	11	32.3468	0.94	-1.16836	6.6	1.88707	8.7	7.81	1.46	1.6	2.63	yes	yes	yes	yes	AA	CT	AA	GG	GG/GG	0 copies	1 copy	0 copies	1 copy	0 copies	0 copies	mutation	wild type	wild type	mutation	wild type
165	Male	Turkey	non-Dutch	51	48	3	26.1224	2.12	-0.552356	6.5	1.8718	7.4	5.27	0.92	1.54	3.66	yes	yes	yes	yes	AA	CC	AA	CC	GG/GG	2 copies	0 copies	0 copies	0 copies	0 copies	0 copies	wild type	wild type	wild type	wild type	wild type
166	Male	The Netherlands	Dutch	59	47	12	30.0712	1.96	-0.616745	5.8	1.75786	9.3	3.71	1.26	0.86	2.06	yes	yes	no	no	AA	CT	AA	CG	GG/GG	1 copy	0 copies	0 copies	1 copy	0 copies	0 copies	mutation	wild type	wild type	mutation	wild type
169	Female	Turkey	non-Dutch	47	46	1	32.0312	3.37	-0.155471	6.3	1.84055	5.9	6.31	1.09	4.14	3.36	yes	yes	no	no	AA	CT	AG	CG	GG/GG	0 copies	1 copy	1 copy	0 copies	0 copies	0 copies	mutation	wild type	wild type	mutation	mutation
170	Male	SE Asian	non-Dutch	61	38	23	27.7767	1.96	-0.616745	6.5	1.8718	4	3.04	0.76	1.4	1.65	yes	yes	yes	yes	AA	CT	AG	CC	GG/GG	1 copy	0 copies	1 copy	0 copies	0 copies	0 copies	mutation	wild type	wild type	wild type	mutation
171	Female	The Netherlands	Dutch	56	35	21	29.2969	6.62	0.46065	7.2	1.97408	10.1	4.13	1.2	1.05	2.46	yes	yes	yes	yes	AA	CC	AA	CG	GG/GG	1 copy	1 copy	0 copies	0 copies	0 copies	0 copies	wild type	wild type	wild type	mutation	wild type
173	Male	Turkey	non-Dutch	74	51	23	25.8264	0.54	-1.50895	7	1.94591	4.6	3.3	0.58	2.07	1.79	yes	yes	no	yes	AA	CC	AA	CC	GG/GG	2 copies	0 copies	0 copies	0 copies	0 copies	0 copies	wild type	wild type	wild type	wild type	wild type
174	Female	Turkey	non-Dutch	80	51	29	32.4467	21.76	1.60574	7.9	2.06686	9.1	3.5	0.94	0.82	2.19	yes	yes	yes	no	AA	CC	AA	CG	GG/GG	1 copy	1 copy	0 copies	0 copies	0 copies	0 copies	wild type	wild type	wild type	mutation	wild type
175	Female	The Netherlands	Dutch	66	51	15	33.834	0.93	-1.1756	6.8	1.91692	7.7	4.04	1.27	1.36	2.16	yes	yes	yes	yes	AA	CC	AA	CC	GG/GG	2 copies	0 copies	0 copies	0 copies	0 copies	0 copies	wild type	wild type	wild type	wild type	wild type
176	Male	The Netherlands	Dutch	69	58	11	30.6148	0.3	-1.78796	7.2	1.97408	6.9	3.74	0.63	5.45	1.07	yes	yes	yes	yes	AA	CC	AA	CG	GG/GG	1 copy	1 copy	0 copies	0 copies	0 copies	0 copies	wild type	wild type	wild type	mutation	wild type
177	Female	The Netherlands	Dutch	71	64	7	28.6288	2.72	-0.342217	6.3	1.84055	6.5	4.92	1.53	1.14	2.88	yes	yes	yes	yes	AA	CC	AA	CG	GG/GG	1 copy	1 copy	0 copies	0 copies	0 copies	0 copies	wild type	wild type	wild type	mutation	wild type
178	Male	Black African	non-Dutch	44	33	11	34.3161	13.96	1.17302	8.7	2.16332	7.8	4.73	0.85	1.04	3.41	yes	yes	yes	no	AA	CC	AA	GG	GG/GG	0 copies	2 copies	0 copies	0 copies	0 copies	0 copies	wild type	wild type	wild type	mutation	wild type
180	Male	Moroccan	non-Dutch	73	60	13	30.4218	1.66	-0.749934	7.3	1.98787	10.4	3.97	0.69	3.71	1.61	never	no	yes	yes	AA	CC	AA	CC	GG/GG	2 copies	0 copies	0 copies	0 copies	0 copies	0 copies	wild type	wild type	wild type	wild type	wild type
181	Female	Moroccan	non-Dutch	47	30	17	32.8933	4.16	0.0326972	8	2.07944	12.3	3.8	1.42	1.53	1.69	yes	yes	yes	yes	AA	TT	AG	CC	GG/GG	0 copies	0 copies	2 copies	0 copies	0 copies	0 copies	mutation	wild type	wild type	wild type	mutation
182	Male	Black African	non-Dutch	55	43	12	34.1986	1.77	-0.699015	10.8	2.37955	14.1	5.22	1.16	2.35	3	yes	yes	yes	yes	AA	CC	AA	CC	GG/GG	2 copies	0 copies	0 copies	0 copies	0 copies	0 copies	wild type	wild type	wild type	wild type	wild type
183	Female	SE Asian	non-Dutch	86	58	28	33.7822	4.38	0.0793577	7.1	1.96009	10.2	2.23	0.6	0.86	1.24	yes	yes	yes	yes	999	999	999	999	999	999	999	999	999	999	999	#NULL!	#NULL!	#NULL!	#NULL!	#NULL!
184	Male	Moroccan	non-Dutch	66	53	13	29.3878	0.31	-1.77464	6.8	1.91692	10.2	4.05	0.87	0.65	2.89	yes	yes	yes	yes	AA	CT	AG	CC	GG/GG	1 copy	0 copies	1 copy	0 copies	0 copies	0 copies	mutation	wild type	wild type	wild type	mutation
185	Female	The Netherlands	Dutch	80	43	37	32.0312	0.54	-1.50895	6.1	1.80829	3.1	4.17	1.42	1.14	2.24	yes	yes	yes	yes	AA	CC	AA	CG	GG/GG	1 copy	1 copy	0 copies	0 copies	0 copies	0 copies	wild type	wild type	wild type	mutation	wild type
190	Male	The Netherlands	Dutch	66	48	18	30.8293	2.49	-0.417644	6.9	1.93152	8.9	3.93	0.88	1.76	2.26	never	no	yes	yes	AA	CC	AA	CC	GG/GG	2 copies	0 copies	0 copies	0 copies	0 copies	0 copies	wild type	wild type	wild type	wild type	wild type
191	Female	Turkey	non-Dutch	64	43	21	33.2031	1.24	-0.972394	7.2	1.97408	8.8	4.08	0.96	1.23	2.57	past	no	yes	yes	AA	CT	AG	CC	GG/GG	1 copy	0 copies	1 copy	0 copies	0 copies	0 copies	mutation	wild type	wild type	wild type	mutation
192	Female	Black African	non-Dutch	61	43	18	38.9543	3.38	-0.152853	7.7	2.04122	4.9	4.85	1.4	3.29	1.97	yes	yes	yes	yes	AA	TT	AG	CC	GG/GG	0 copies	0 copies	2 copies	0 copies	0 copies	0 copies	mutation	wild type	wild type	wild type	mutation
193	Female	SE Asian	non-Dutch	76	60	16	19.1953	0.55	-1.49886	7.1	1.96009	11.7	5.06	1.52	0.93	3.12	yes	yes	yes	yes	AA	CT	AA	CG	GG/GG	1 copy	0 copies	0 copies	1 copy	0 copies	0 copies	mutation	wild type	wild type	mutation	wild type
194	Female	The Netherlands	Dutch	81	30	51	22.8928	0.2	-1.93194	8.3	2.11626	8.7	4.69	1.19	1.44	2.85	past	no	yes	no	AA	CC	AA	GG	GG/GG	0 copies	2 copies	0 copies	0 copies	0 copies	0 copies	wild type	wild type	wild type	mutation	wild type
195	Male	The Netherlands	Dutch	61	40	21	39.8748	3.84	-0.0393126	6	1.79176	17.6	3.81	0.53	4.83	1.1065	yes	yes	yes	yes	AA	CC	AA	GG	GG/GG	0 copies	2 copies	0 copies	0 copies	0 copies	0 copies	wild type	wild type	wild type	mutation	wild type
196	Male	SE Asian	non-Dutch	80	60	20	26.9896	3.5	-0.121969	6.8	1.91692	7.7	2.96	0.85	1.35	1.5	yes	yes	yes	yes	AA	CC	AA	CG	GG/GG	1 copy	1 copy	0 copies	0 copies	0 copies	0 copies	wild type	wild type	wild type	mutation	wild type
199	Female	The Netherlands	Dutch	50	36	14	35.713	11.41	0.978203	6	1.79176	6.6	5.44	0.79	2.13	3.51	yes	yes	no	yes	GG	CC	AA	CC	GG/GG	0 copies	0 copies	0 copies	0 copies	2 copies	0 copies	wild type	wild type	mutation	wild type	wild type
200	Male	Turkey	non-Dutch	62	48	14	37.8329	5.13	0.223818	8.4	2.12823	9	3.27	0.7	1.44	1.72	yes	yes	yes	yes	AA	CT	AG	CC	GG/GG	1 copy	0 copies	1 copy	0 copies	0 copies	0 copies	mutation	wild type	wild type	wild type	mutation
201	Female	The Netherlands	Dutch	56	55	1	36.0632	5.97	0.364147	5.9	1.77495	8.3	5.27	1.06	2	3.31	yes	yes	no	yes	AA	CT	AG	CG	GG/GG	0 copies	1 copy	1 copy	0 copies	0 copies	0 copies	mutation	wild type	wild type	mutation	mutation
202	Male	Turkey	non-Dutch	43	39	4	30.478	3.21	-0.198306	7.5	2.0149	7.9	7.39	0.76	6.18	666	yes	yes	no	yes	AA	TT	AG	CG	GG/GG	0 copies	0 copies	1 copy	1 copy	0 copies	0 copies	mutation	wild type	wild type	mutation	mutation
203	Male	The Netherlands	Dutch	68	58	10	34.7807	2.58	-0.387448	8.8	2.17475	10.9	3.94	1.03	2.97	1.57	yes	yes	yes	yes	AA	CT	AG	CC	GA/GA	1 copy	0 copies	0 copies	0 copies	0 copies	1 copy	mutation	mutation	wild type	wild type	mutation
204	Male	The Netherlands	Dutch	76	68	8	25.7117	3.46	-0.132158	6.8	1.91692	7	4.2	1.08	1.42	2.48	past	no	yes	yes	AA	CT	AG	CC	GG/GG	1 copy	0 copies	1 copy	0 copies	0 copies	0 copies	mutation	wild type	wild type	wild type	mutation
206	Male	Moroccan	non-Dutch	58	36	22	33.91	3.68	-0.0773603	7.5	2.0149	15	5.61	1.59	3	2.67	yes	yes	yes	yes	AA	CC	AA	CG	GG/GG	1 copy	1 copy	0 copies	0 copies	0 copies	0 copies	wild type	wild type	wild type	mutation	wild type
207	Female	Moroccan	non-Dutch	60	50	10	33.7704	7.46	0.572981	7	1.94591	9.5	3.83	1.01	2.05	1.9	yes	yes	yes	yes	AA	CT	AG	CC	GG/GG	1 copy	0 copies	1 copy	0 copies	0 copies	0 copies	mutation	wild type	wild type	wild type	mutation
208	Male	The Netherlands	Dutch	67	54	13	23.6652	1.4	-0.881719	6.7	1.90211	5.6	3.01	1.2	1.09	1.32	past	no	yes	yes	AA	CT	AA	CG	GG/GG	1 copy	0 copies	0 copies	1 copy	0 copies	0 copies	mutation	wild type	wild type	mutation	wild type
209	Female	The Netherlands	Dutch	47	39	8	30.1021	13.91	1.16954	8	2.07944	6.8	4.24	0.96	1.33	2.68	past	no	yes	yes	AA	TT	AG	CG	GG/GG	0 copies	0 copies	1 copy	1 copy	0 copies	0 copies	mutation	wild type	wild type	mutation	mutation
210	Male	Moroccan	non-Dutch	60	33	27	28.4082	3.4	-0.147639	8.8	2.17475	17.6	4.4	1.92	0.55	2.23	yes	yes	yes	yes	AA	CC	AA	CG	GG/GG	1 copy	1 copy	0 copies	0 copies	0 copies	0 copies	wild type	wild type	wild type	mutation	wild type
211	Male	The Netherlands	Dutch	75	71	4	29.9616	0.74	-1.32423	5.7	1.74047	5.4	3.12	0.63	1.5	1.8	yes	yes	no	yes	AA	CT	AG	CC	GG/GG	1 copy	0 copies	1 copy	0 copies	0 copies	0 copies	mutation	wild type	wild type	wild type	mutation
212	Female	SE Asian	non-Dutch	84	79	5	30.8594	2.16	-0.536886	6	1.79176	8.1	3.25	1.57	0.88	1.28	yes	yes	yes	no	AA	CT	AA	CG	GG/GG	1 copy	0 copies	0 copies	1 copy	0 copies	0 copies	mutation	wild type	wild type	mutation	wild type
213	Male	The Netherlands	Dutch	67	48	19	30.4915	2.05	-0.580017	8	2.07944	10.3	4.63	0.88	0.93	3.33	yes	yes	yes	yes	AA	CT	AG	CC	GG/GG	1 copy	0 copies	1 copy	0 copies	0 copies	0 copies	mutation	wild type	wild type	wild type	mutation
214	Female	The Netherlands	Dutch	74	68	6	34.1059	13.07	1.10925	7.4	2.00148	8.5	5.1	1.38	1.94	2.85	yes	yes	yes	yes	AA	CC	AA	CG	GG/GG	1 copy	1 copy	0 copies	0 copies	0 copies	0 copies	wild type	wild type	wild type	mutation	wild type
215	Female	Moroccan	non-Dutch	53	38	15	37.8776	4.45	0.093759	9.4	2.24071	8.5	3.26	1.29	0.6	1.7	yes	yes	yes	yes	AA	CC	AA	CG	GG/GG	1 copy	1 copy	0 copies	0 copies	0 copies	0 copies	wild type	wild type	wild type	mutation	wild type
216	Female	Moroccan	non-Dutch	40	27	13	30.7958	5.73	0.326021	7.7	2.04122	13.1	6.06	1.38	0.78	4.33	never	no	yes	yes	AA	CT	AA	GG	GG/GG	0 copies	1 copy	0 copies	1 copy	0 copies	0 copies	mutation	wild type	wild type	mutation	wild type
219	Male	The Netherlands	Dutch	61	47	14	33.3767	2.35	-0.466507	5.8	1.75786	7.4	4.25	0.88	2.54	2.23	yes	yes	no	yes	AA	CT	AG	CC	GG/GG	1 copy	0 copies	1 copy	0 copies	0 copies	0 copies	mutation	wild type	wild type	wild type	mutation
220	Male	Moroccan	non-Dutch	42	37	5	22.921	0.39	-1.67402	5.9	1.77495	7.5	2.84	0.88	0.73	1.63	yes	yes	no	yes	AA	CC	AA	CC	GG/GG	2 copies	0 copies	0 copies	0 copies	0 copies	0 copies	wild type	wild type	wild type	wild type	wild type
221	Female	Moroccan	non-Dutch	39	32	7	41.7778	11.98	1.02516	7.1	1.96009	7.1	3.89	0.86	1.41	2.4	yes	yes	yes	yes	AA	TT	AG	CC	GG/GG	0 copies	0 copies	2 copies	0 copies	0 copies	0 copies	mutation	wild type	wild type	wild type	mutation
222	Male	The Netherlands	Dutch	47	37	10	30.7174	0.56	-1.48887	5.5	1.70475	7.7	3.11	0.9	2.32	1.17	yes	yes	yes	yes	AA	CC	AA	CC	GG/GG	2 copies	0 copies	0 copies	0 copies	0 copies	0 copies	wild type	wild type	wild type	wild type	wild type
223	Female	Moroccan	non-Dutch	29	17	12	23.1084	1.7	-0.731117	12.3	2.5096	4.5	4.89	0.95	0.71	3.62	past	no	yes	no	AA	CT	AG	CG	GG/GG	0 copies	1 copy	1 copy	0 copies	0 copies	0 copies	mutation	wild type	wild type	mutation	mutation
224	Female	Moroccan	non-Dutch	48	47	1	34.1311	3.18	-0.206547	5.7	1.74047	5.2	3.89	1.19	1.32	2.11	yes	yes	no	yes	AA	CT	AA	CC	GG/GG	1 copy	0 copies	0 copies	0 copies	0 copies	0 copies	mutation	wild type	wild type	wild type	wild type
226	Female	The Netherlands	Dutch	77	57	20	32.039	0.89	-1.20511	7.4	2.00148	10	3.43	0.94	2.9	1.19	yes	yes	yes	yes	AG	CC	AA	CC	GG/GG	1 copy	0 copies	0 copies	0 copies	1 copy	0 copies	wild type	wild type	mutation	wild type	wild type
227	Female	The Netherlands	Dutch	63	53	10	30.8596	1.91	-0.637747	7.4	2.00148	9.1	4.92	1.75	0.97	2.73	past	no	yes	yes	AG	CC	AA	CG	GG/GG	0 copies	1 copy	0 copies	0 copies	1 copy	0 copies	wild type	wild type	mutation	mutation	wild type
228	Female	The Netherlands	Dutch	65	61	4	666	1.25	-0.966479	6.4	1.8563	8.8	3.84	1.58	2.15	1.29	yes	yes	no	yes	AA	CT	AA	CG	GG/GG	1 copy	0 copies	0 copies	1 copy	0 copies	0 copies	mutation	wild type	wild type	mutation	wild type
230	Female	The Netherlands	Dutch	78	69	9	28.3987	1.89	-0.646273	6.6	1.88707	8.2	6.49	1.35	4.84	2.962	yes	yes	no	yes	AA	CT	AA	CG	GG/GG	1 copy	0 copies	0 copies	1 copy	0 copies	0 copies	mutation	wild type	wild type	mutation	wild type
232	Female	The Netherlands	Dutch	73	60	13	29.4023	5.56	0.298109	7.1	1.96009	9.6	3.09	1.08	1.43	1.37	yes	yes	no	yes	AA	CC	AA	GG	GG/GG	0 copies	2 copies	0 copies	0 copies	0 copies	0 copies	wild type	wild type	wild type	mutation	wild type
233	Male	Turkey	non-Dutch	46	41	5	30.6425	10.3	0.879901	9.7	2.27213	16.8	4.77	0.91	4.48	1.84	yes	yes	yes	yes	AA	CC	AA	CC	GG/GG	2 copies	0 copies	0 copies	0 copies	0 copies	0 copies	wild type	wild type	wild type	wild type	wild type
234	Female	The Netherlands	Dutch	68	56	12	33.5146	2.89	-0.28991	6.7	1.90211	7.6	3.74	1.02	1.78	1.92	yes	yes	yes	yes	AG	CC	AA	CC	GG/GG	1 copy	0 copies	0 copies	0 copies	1 copy	0 copies	wild type	wild type	mutation	wild type	wild type
236	Male	The Netherlands	Dutch	72	58	14	32.7705	0.64	-1.41233	7.4	2.00148	8.5	3.81	1.23	0.81	2.22	past	no	yes	yes	AA	CC	AA	CG	GG/GG	1 copy	1 copy	0 copies	0 copies	0 copies	0 copies	wild type	wild type	wild type	mutation	wild type
237	Male	The Netherlands	Dutch	64	59	5	34.8657	1.99	-0.604352	6.4	1.8563	7	3.85	0.98	2.26	1.85	yes	yes	yes	yes	AA	CT	AA	CG	GG/GG	1 copy	0 copies	0 copies	1 copy	0 copies	0 copies	mutation	wild type	wild type	mutation	wild type
239	Female	The Netherlands	Dutch	68	55	13	30.1162	1.25	-0.966479	7.7	2.04122	8	4.85	1.26	2.03	2.57	yes	yes	yes	yes	AA	CC	AA	CG	GG/GG	1 copy	1 copy	0 copies	0 copies	0 copies	0 copies	wild type	wild type	wild type	mutation	wild type
240	Male	The Netherlands	Dutch	70	54	16	36.6289	6.9	0.499513	8.8	2.17475	4.2	5.29	1.04	3.26	2.78	yes	yes	yes	yes	AA	CC	AA	CC	GG/GG	2 copies	0 copies	0 copies	0 copies	0 copies	0 copies	wild type	wild type	wild type	wild type	wild type
241	Male	The Netherlands	Dutch	62	45	17	36.3322	2.46	-0.427916	9	2.19722	10.1	4.72	0.74	4.64	1.892	yes	yes	yes	yes	AA	TT	AA	GG	GG/GG	0 copies	0 copies	0 copies	2 copies	0 copies	0 copies	mutation	wild type	wild type	mutation	wild type
242	Male	Turkey	non-Dutch	38	36	2	30.3871	7.33	0.556401	7.7	2.04122	7.8	5.04	1	3.35	2.53	yes	yes	no	yes	AA	CC	AA	CG	GG/GG	1 copy	1 copy	0 copies	0 copies	0 copies	0 copies	wild type	wild type	wild type	mutation	wild type
243	Male	Black African	non-Dutch	47	31	16	38.5675	1.86	-0.6592	6.6	1.88707	9.2	1.93	0.52	1.36	0.8	yes	yes	yes	yes	AA	CC	AA	CC	GG/GG	2 copies	0 copies	0 copies	0 copies	0 copies	0 copies	wild type	wild type	wild type	wild type	wild type
245	Male	Turkey	non-Dutch	47	34	13	27.0641	0.8	-1.27486	10.6	2.36085	15.1	3.96	0.87	2.52	1.96	yes	yes	yes	yes	AA	CC	AA	CG	GG/GG	1 copy	1 copy	0 copies	0 copies	0 copies	0 copies	wild type	wild type	wild type	mutation	wild type
246	Female	SE Asian	non-Dutch	71	56	15	29.903	0	-2.30259	5.7	1.74047	4.5	3.07	1.08	0.86	1.6	yes	yes	no	yes	AA	CC	AA	CC	GG/GG	2 copies	0 copies	0 copies	0 copies	0 copies	0 copies	wild type	wild type	wild type	wild type	wild type
247	Female	SE Asian	non-Dutch	49	37	12	32.4662	1.96	-0.616745	8.4	2.12823	8.4	3.93	0.96	1.13	2.46	yes	yes	yes	yes	AA	CC	AA	CC	GG/GG	2 copies	0 copies	0 copies	0 copies	0 copies	0 copies	wild type	wild type	wild type	wild type	wild type
248	Male	Moroccan	non-Dutch	72	62	10	31.9193	2.66	-0.361352	6.6	1.88707	8.6	4.36	1.3	0.59	2.79	yes	yes	yes	yes	AA	CT	AA	GG	GG/GG	0 copies	1 copy	0 copies	1 copy	0 copies	0 copies	mutation	wild type	wild type	mutation	wild type
249	Male	The Netherlands	Dutch	75	65	10	25.3934	1.29	-0.943165	6.8	1.91692	6.9	4.05	0.96	1.3	2.51	yes	yes	no	no	AA	CC	AA	CC	GG/GG	2 copies	0 copies	0 copies	0 copies	0 copies	0 copies	wild type	wild type	wild type	wild type	wild type
250	Female	The Netherlands	Dutch	62	53	9	29.2421	0.66	-1.39408	7.7	2.04122	8.7	3.67	1.24	1.25	1.87	yes	yes	yes	yes	AA	CC	AA	CC	GG/GG	2 copies	0 copies	0 copies	0 copies	0 copies	0 copies	wild type	wild type	wild type	wild type	wild type
252	Male	The Netherlands	Dutch	65	57	8	26.3656	0.31	-1.77464	6.4	1.8563	7.7	3.41	1.13	0.86	1.89	yes	yes	no	yes	AA	CT	AA	CG	GG/GG	1 copy	0 copies	0 copies	1 copy	0 copies	0 copies	mutation	wild type	wild type	mutation	wild type
253	Male	The Netherlands	Dutch	72	66	6	28.3782	0.47	-1.58261	6.2	1.82455	7.5	4.07	1.65	0.62	2.14	yes	yes	no	yes	AA	CC	AA	CC	GG/GG	2 copies	0 copies	0 copies	0 copies	0 copies	0 copies	wild type	wild type	wild type	wild type	wild type
255	Male	The Netherlands	Dutch	67	67	0	27.1706	10.17	0.867729	5.7	1.74047	7	4.4	0.7	4.18	1.82	yes	yes	no	no	AA	CC	AA	CG	GG/GG	1 copy	1 copy	0 copies	0 copies	0 copies	0 copies	wild type	wild type	wild type	mutation	wild type
257	Male	The Netherlands	Dutch	78	76	2	27.9904	13.36	1.13048	5.7	1.74047	7.6	4.53	0.86	2.47	2.56	yes	yes	no	yes	AA	CC	AA	CG	GG/GG	1 copy	1 copy	0 copies	0 copies	0 copies	0 copies	wild type	wild type	wild type	mutation	wild type
258	Male	The Netherlands	Dutch	60	48	12	25.1808	0.38	-1.68606	6.6	1.88707	7.3	2.52	0.56	2.31	0.92	yes	yes	no	yes	AA	CT	AG	CC	GG/GG	1 copy	0 copies	1 copy	0 copies	0 copies	0 copies	mutation	wild type	wild type	wild type	mutation
259	Female	The Netherlands	Dutch	77	71	6	22.68	0.23	-1.88653	6.1	1.80829	6.7	3.97	0.95	1.4	2.39	yes	yes	no	yes	AG	CT	AG	CC	GG/GG	0 copies	0 copies	1 copy	0 copies	1 copy	0 copies	mutation	wild type	mutation	wild type	mutation
260	Male	The Netherlands	Dutch	75	68	7	26.8519	3.3	-0.173986	5.6	1.72277	8.5	3.23	0.82	2.87	1.12	yes	yes	yes	yes	AA	CC	AA	CC	GG/GG	2 copies	0 copies	0 copies	0 copies	0 copies	0 copies	wild type	wild type	wild type	wild type	wild type
261	Female	The Netherlands	Dutch	65	52	13	22.7583	1.22	-0.984329	6.3	1.84055	13.7	4.41	0.89	3.39	1.99	yes	yes	no	yes	AG	CC	AA	CC	GG/GG	1 copy	0 copies	0 copies	0 copies	1 copy	0 copies	wild type	wild type	mutation	wild type	wild type
262	Male	The Netherlands	Dutch	70	60	10	27.7575	2.11	-0.556261	7	1.94591	9.2	3.9	1	1.49	2.23	yes	yes	yes	yes	AA	CT	AG	CC	GG/GG	1 copy	0 copies	1 copy	0 copies	0 copies	0 copies	mutation	wild type	wild type	wild type	mutation
264	Female	The Netherlands	Dutch	72	54	18	31.6032	13.04	1.10702	7.1	1.96009	9.5	5.33	1.04	3.43	2.75	past	no	yes	yes	AA	TT	AG	CC	GA/GA	0 copies	0 copies	0 copies	0 copies	0 copies	1 copy	mutation	mutation	wild type	wild type	mutation
265	Male	Turkey	non-Dutch	41	36	5	32.4074	3.67	-0.079787	7.7	2.04122	7.6	3.23	1.11	0.9	1.72	yes	yes	yes	yes	AA	CC	AA	CC	GG/GG	2 copies	0 copies	0 copies	0 copies	0 copies	0 copies	wild type	wild type	wild type	wild type	wild type
266	Female	The Netherlands	Dutch	75	60	15	32.8731	2.87	-0.295924	6.9	1.93152	10.8	4.45	1.22	0.83	2.86	yes	yes	no	yes	AA	CC	AA	CC	GG/GG	2 copies	0 copies	0 copies	0 copies	0 copies	0 copies	wild type	wild type	wild type	wild type	wild type
267	Male	The Netherlands	Dutch	43	41	2	37.233	0.37	-1.69825	7.1	1.96009	9.3	2.87	0.93	0.94	1.52	yes	yes	no	yes	AA	CT	AA	CG	GG/GG	1 copy	0 copies	0 copies	1 copy	0 copies	0 copies	mutation	wild type	wild type	mutation	wild type
268	Female	The Netherlands	Dutch	70	64	6	22.6562	0.39	-1.67402	5.2	1.64866	6.4	3.72	1.49	0.69	1.84	never	no	yes	yes	AA	CC	AA	GG	GG/GG	0 copies	2 copies	0 copies	0 copies	0 copies	0 copies	wild type	wild type	wild type	mutation	wild type
269	Male	The Netherlands	Dutch	61	45	16	20.8308	1.08	-1.07212	7	1.94591	6.7	4.53	1.64	1.68	2.13	yes	yes	yes	yes	AA	CT	AA	CG	GG/GG	1 copy	0 copies	0 copies	1 copy	0 copies	0 copies	mutation	wild type	wild type	mutation	wild type
270	Male	Moroccan	non-Dutch	46	44	2	22.5896	0.69	-1.36731	6	1.79176	6.2	4.35	0.98	1.28	2.79	yes	yes	no	yes	AA	CT	AG	CC	GG/GG	1 copy	0 copies	1 copy	0 copies	0 copies	0 copies	mutation	wild type	wild type	wild type	mutation
271	Male	The Netherlands	Dutch	59	31	28	26.7036	3.28	-0.17934	10	2.30259	15.7	3.18	0.74	0.96	2.01	past	no	yes	yes	AA	CC	AA	CG	GG/GG	1 copy	1 copy	0 copies	0 copies	0 copies	0 copies	wild type	wild type	wild type	mutation	wild type
272	Female	Moroccan	non-Dutch	52	30	22	30.0433	0.71	-1.34985	7.2	1.97408	5.5	4.1	0.74	1.48	2.69	yes	yes	yes	yes	AA	TT	AG	CC	GG/GG	0 copies	0 copies	2 copies	0 copies	0 copies	0 copies	mutation	wild type	wild type	wild type	mutation
273	Female	The Netherlands	Dutch	75	62	13	30.8463	1.69	-0.735788	6.3	1.84055	7.8	4.54	1.92	1.34	2.02	yes	yes	yes	yes	AA	CT	AG	CC	GA/GA	1 copy	0 copies	0 copies	0 copies	0 copies	1 copy	mutation	mutation	wild type	wild type	mutation
275	Female	The Netherlands	Dutch	52	51	1	23.5883	0.2	-1.93194	5.4	1.6864	5.3	2.27	0.91	0.33	1.19	yes	yes	no	yes	AA	CC	AA	CG	GG/GG	1 copy	1 copy	0 copies	0 copies	0 copies	0 copies	wild type	wild type	wild type	mutation	wild type
277	Male	The Netherlands	Dutch	77	70	7	30.7394	1.79	-0.690029	6.3	1.84055	8.1	2.84	0.88	1.35	1.35	yes	yes	no	yes	AA	CC	AA	CG	GG/GG	1 copy	1 copy	0 copies	0 copies	0 copies	0 copies	wild type	wild type	wild type	mutation	wild type
279	Male	SE Asian	non-Dutch	55	45	10	32.7442	7.12	0.529022	9.2	2.2192	10.6	4.27	1.13	2.22	2.14	yes	yes	yes	yes	AA	CC	AA	CC	GG/GG	2 copies	0 copies	0 copies	0 copies	0 copies	0 copies	wild type	wild type	wild type	wild type	wild type
280	Female	Black African	non-Dutch	73	57	16	36.2449	1.58	-0.788666	6.3	1.84055	5.9	3.59	1.53	0.63	1.58	yes	yes	yes	yes	AA	CC	AA	CC	GG/GG	2 copies	0 copies	0 copies	0 copies	0 copies	0 copies	wild type	wild type	wild type	wild type	wild type
281	Female	The Netherlands	Dutch	59	52	7	22.7583	3.71	-0.0701152	6.5	1.8718	8	6.72	1.1	2.73	4.39	yes	yes	yes	no	AA	CC	AA	CG	GG/GG	1 copy	1 copy	0 copies	0 copies	0 copies	0 copies	wild type	wild type	wild type	mutation	wild type
283	Male	SE Asian	non-Dutch	61	54	7	22.571	4.8	0.16281	8.7	2.16332	9	4.89	0.87	1.77	3.22	never	no	yes	yes	AA	CC	AA	CC	GG/GG	2 copies	0 copies	0 copies	0 copies	0 copies	0 copies	wild type	wild type	wild type	wild type	wild type
284	Male	SE Asian	non-Dutch	72	52	20	27.6601	2.06	-0.576018	8	2.07944	5.5	3.57	0.81	1.53	2.07	yes	yes	yes	yes	AA	CC	AA	CG	GG/GG	1 copy	1 copy	0 copies	0 copies	0 copies	0 copies	wild type	wild type	wild type	mutation	wild type
285	Male	SE Asian	non-Dutch	56	51	5	28.634	6.05	0.376539	7	1.94591	8.3	4.23	0.83	1.04	2.93	yes	yes	no	yes	AA	CC	AA	CG	GG/GG	1 copy	1 copy	0 copies	0 copies	0 copies	0 copies	wild type	wild type	wild type	mutation	wild type
286	Female	SE Asian	non-Dutch	49	37	12	39.7829	4.93	0.187289	7.1	1.96009	8.2	4.73	0.57	5.3	1.775	yes	yes	yes	yes	AA	CC	AA	CC	GG/GG	2 copies	0 copies	0 copies	0 copies	0 copies	0 copies	wild type	wild type	wild type	wild type	wild type
287	Female	The Netherlands	Dutch	68	64	4	40.0577	46.22	2.3484	6	1.79176	6	3.56	1.38	1.03	1.72	yes	yes	yes	yes	AA	TT	AG	CG	GG/GG	0 copies	0 copies	1 copy	1 copy	0 copies	0 copies	mutation	wild type	wild type	mutation	mutation
288	Female	Moroccan	non-Dutch	57	51	6	26.8386	1.35	-0.909182	7.4	2.00148	7.6	4.77	0.73	1.82	3.22	yes	yes	no	yes	AA	CC	AA	CG	GG/GG	1 copy	1 copy	0 copies	0 copies	0 copies	0 copies	wild type	wild type	wild type	mutation	wild type
289	Male	The Netherlands	Dutch	57	50	7	28.7317	1.13	-1.03987	6.3	1.84055	6.5	5.53	1.17	2.47	3.25	yes	yes	no	yes	AA	CC	AA	CC	GG/GG	2 copies	0 copies	0 copies	0 copies	0 copies	0 copies	wild type	wild type	wild type	wild type	wild type
291	Male	Moroccan	non-Dutch	58	50	8	24.6914	1.93	-0.629293	7.2	1.97408	9.5	2.66	0.95	0.7	1.39	yes	yes	no	yes	AA	CT	AG	CC	GG/GG	1 copy	0 copies	1 copy	0 copies	0 copies	0 copies	mutation	wild type	wild type	wild type	mutation
292	Male	The Netherlands	Dutch	53	49	4	30.3871	0.75	-1.31583	5.6	1.72277	7.2	4.15	0.96	1	2.74	yes	yes	no	yes	AA	CC	AA	CC	GG/GG	2 copies	0 copies	0 copies	0 copies	0 copies	0 copies	wild type	wild type	wild type	wild type	wild type
293	Female	The Netherlands	Dutch	73	66	7	33.9844	8.52	0.698802	8.1	2.09186	12	5.8	0.93	1.8	4.06	yes	yes	yes	yes	AA	CT	AG	CC	GG/GG	1 copy	0 copies	1 copy	0 copies	0 copies	0 copies	mutation	wild type	wild type	wild type	mutation
294	Male	The Netherlands	Dutch	78	67	11	24.9337	0.55	-1.49886	7.4	2.00148	9.6	4.08	0.88	2.39	2.12	yes	yes	yes	yes	AA	CT	AA	CC	GG/GG	1 copy	0 copies	0 copies	0 copies	0 copies	0 copies	mutation	wild type	wild type	wild type	wild type
295	Female	Turkey	non-Dutch	58	41	17	39.1434	2.77	-0.326547	9.5	2.25129	11.6	4.34	1.39	1.85	2.12	yes	yes	yes	yes	AA	CT	AG	CC	GG/GG	1 copy	0 copies	1 copy	0 copies	0 copies	0 copies	mutation	wild type	wild type	wild type	mutation
297	Male	The Netherlands	Dutch	79	64	15	30.7787	0.61	-1.44035	5.9	1.77495	5.5	5.18	1.12	1.15	3.54	yes	yes	yes	yes	AA	CT	AG	CG	GG/GG	0 copies	1 copy	1 copy	0 copies	0 copies	0 copies	mutation	wild type	wild type	mutation	mutation
298	Male	The Netherlands	Dutch	71	58	13	25.6612	0.96	-1.15403	6.5	1.8718	8.7	4.94	1.61	1.72	2.56	yes	yes	yes	yes	AA	TT	AG	CC	GG/GG	0 copies	0 copies	2 copies	0 copies	0 copies	0 copies	mutation	wild type	wild type	wild type	mutation
299	Male	The Netherlands	Dutch	56	54	2	31.4973	0.36	-1.71058	6.9	1.93152	8.2	3.47	0.77	1.4	2.07	yes	yes	no	yes	AA	CC	AA	CC	GG/GG	2 copies	0 copies	0 copies	0 copies	0 copies	0 copies	wild type	wild type	wild type	wild type	wild type
300	Female	The Netherlands	Dutch	80	69	11	31.0979	4.84	0.170406	6.7	1.90211	7.8	3.68	0.78	2.83	1.63	yes	yes	yes	yes	AA	CT	AA	GG	GG/GG	0 copies	1 copy	0 copies	1 copy	0 copies	0 copies	mutation	wild type	wild type	mutation	wild type
301	Male	Black African	non-Dutch	76	63	13	26.398	0.22	-1.90144	5.7	1.74047	4.1	3.03	1.13	0.6	1.63	yes	yes	no	yes	AA	CC	AA	CC	GG/GG	2 copies	0 copies	0 copies	0 copies	0 copies	0 copies	wild type	wild type	wild type	wild type	wild type
303	Female	The Netherlands	Dutch	79	67	12	33.8741	2.45	-0.431363	6.5	1.8718	9.8	5.15	1.37	1.37	3.16	yes	yes	yes	yes	AA	CT	AG	CC	GG/GG	1 copy	0 copies	1 copy	0 copies	0 copies	0 copies	mutation	wild type	wild type	wild type	mutation
304	Female	The Netherlands	Dutch	75	52	23	25.3069	3.01	-0.254568	7.3	1.98787	7.8	4.01	1.06	1.17	2.42	yes	yes	yes	yes	AG	CC	AA	CC	GG/GG	1 copy	0 copies	0 copies	0 copies	1 copy	0 copies	wild type	wild type	mutation	wild type	wild type
305	Male	The Netherlands	Dutch	63	28	35	30.0232	2.41	-0.445272	6.5	1.8718	5.1	4.57	1.51	1.3	2.47	yes	yes	yes	yes	AG	CC	AA	CC	GG/GG	1 copy	0 copies	0 copies	0 copies	1 copy	0 copies	wild type	wild type	mutation	wild type	wild type
306	Female	The Netherlands	Dutch	48	48	0	28.3675	54.7	2.51537	6.2	1.82455	7.1	3.69	1.21	0.99	2.03	yes	yes	no	yes	AA	CC	AA	CG	GG/GG	1 copy	1 copy	0 copies	0 copies	0 copies	0 copies	wild type	wild type	wild type	mutation	wild type
307	Male	The Netherlands	Dutch	64	55	9	24.2587	0.42	-1.63876	7.5	2.0149	9.7	4.28	0.7	2.11	2.63	yes	yes	yes	yes	AA	CC	AA	CC	GG/GG	2 copies	0 copies	0 copies	0 copies	0 copies	0 copies	wild type	wild type	wild type	wild type	wild type
308	Female	The Netherlands	Dutch	70	63	7	30.4867	0.62	-1.43092	6.9	1.93152	7.6	4.62	2.05	1.18	2.04	yes	yes	no	yes	AG	CC	AA	CC	GG/GG	1 copy	0 copies	0 copies	0 copies	1 copy	0 copies	wild type	wild type	mutation	wild type	wild type
309	Male	Moroccan	non-Dutch	70	65	5	30.1103	1.8	-0.685567	6.7	1.90211	8.4	2.37	0.84	0.66	1.23	past	no	yes	yes	AA	CC	AA	CG	GG/GG	1 copy	1 copy	0 copies	0 copies	0 copies	0 copies	wild type	wild type	wild type	mutation	wild type
310	Female	Black African	non-Dutch	55	46	9	25.1532	0.38	-1.68606	6	1.79176	5.1	4.47	2.12	0.53	2.11	yes	yes	yes	yes	AA	CT	AA	CG	GG/GG	1 copy	0 copies	0 copies	1 copy	0 copies	0 copies	mutation	wild type	wild type	mutation	wild type
311	Male	The Netherlands	Dutch	56	47	9	27.7177	1.14	-1.03355	5.9	1.77495	6.5	3.23	1.01	1.65	1.48	yes	yes	yes	yes	AA	CT	AG	CG	GG/GG	0 copies	1 copy	1 copy	0 copies	0 copies	0 copies	mutation	wild type	wild type	mutation	mutation
312	Male	The Netherlands	Dutch	63	45	18	34.4729	2.39	-0.452301	6.5	1.8718	5.5	4.17	1.21	2.85	1.68	yes	yes	yes	yes	AG	CC	AA	CC	GG/GG	1 copy	0 copies	0 copies	0 copies	1 copy	0 copies	wild type	wild type	mutation	wild type	wild type
313	Female	SE Asian	non-Dutch	59	36	23	32.7449	3.52	-0.116913	7.4	2.00148	7.6	3.45	1.35	0.72	1.78	yes	yes	yes	yes	AA	CC	AA	CG	GG/GG	1 copy	1 copy	0 copies	0 copies	0 copies	0 copies	wild type	wild type	wild type	mutation	wild type
314	Male	The Netherlands	Dutch	65	55	10	29.5619	1.55	-0.803586	6.2	1.82455	8.2	3.41	0.86	2.1	1.61	yes	yes	yes	yes	AA	CC	AA	CC	GG/GG	2 copies	0 copies	0 copies	0 copies	0 copies	0 copies	wild type	wild type	wild type	wild type	wild type
315	Female	SE Asian	non-Dutch	65	49	16	30.3302	2.37	-0.459378	6.8	1.91692	7.4	2.51	0.78	0.96	1.3	yes	yes	yes	yes	AA	CT	AA	CG	GG/GG	1 copy	0 copies	0 copies	1 copy	0 copies	0 copies	mutation	wild type	wild type	mutation	wild type
316	Male	SE Asian	non-Dutch	60	50	10	25.4028	4.56	0.115979	7.8	2.05412	6.9	3.27	1.02	1.08	1.76	yes	yes	yes	yes	AA	CT	AG	CG	GA/GA	0 copies	1 copy	0 copies	0 copies	0 copies	1 copy	mutation	mutation	wild type	mutation	mutation
317	Female	SE Asian	non-Dutch	53	53	0	44.8889	4.31	0.064746	5.5	1.70475	5.8	4.93	1.03	2.89	2.6	yes	yes	no	no	AA	CC	AA	CG	GG/GG	1 copy	1 copy	0 copies	0 copies	0 copies	0 copies	wild type	wild type	wild type	mutation	wild type
318	Male	The Netherlands	Dutch	47	42	5	34.0866	2.15	-0.540731	12.3	2.5096	7.1	6.66	1.21	2.82	4.18	yes	yes	yes	no	AA	CT	AA	CG	GG/GG	1 copy	0 copies	0 copies	1 copy	0 copies	0 copies	mutation	wild type	wild type	mutation	wild type
319	Male	The Netherlands	Dutch	37	29	8	25.7959	0.8	-1.27486	7.4	2.00148	10.5	4.38	0.93	1.08	2.96	yes	yes	no	no	AA	CC	AA	CG	GG/GG	1 copy	1 copy	0 copies	0 copies	0 copies	0 copies	wild type	wild type	wild type	mutation	wild type
321	Female	The Netherlands	Dutch	51	44	7	31.5178	0.65	-1.40316	6.4	1.8563	5.2	3.52	1.22	1.08	1.81	yes	yes	yes	yes	AA	TT	AG	CG	GG/GG	0 copies	0 copies	1 copy	1 copy	0 copies	0 copies	mutation	wild type	wild type	mutation	mutation
323	Male	The Netherlands	Dutch	80	58	22	25.7959	1.07	-1.07869	6.7	1.90211	8.3	3.66	1.32	0.94	1.92	yes	yes	yes	yes	AA	CC	AA	CC	GG/GG	2 copies	0 copies	0 copies	0 copies	0 copies	0 copies	wild type	wild type	wild type	wild type	wild type
324	Female	The Netherlands	Dutch	63	57	6	35.2043	1.85	-0.663547	7.2	1.97408	11.2	3.43	0.73	1.68	1.94	yes	yes	yes	yes	AA	TT	AA	GG	GG/GG	0 copies	0 copies	0 copies	2 copies	0 copies	0 copies	mutation	wild type	wild type	mutation	wild type
326	Male	SE Asian	non-Dutch	50	38	12	30.1194	2.04	-0.584032	8	2.07944	7.1	3.87	1.41	1.15	1.94	past	no	yes	yes	AA	CC	AA	CG	GG/GG	1 copy	1 copy	0 copies	0 copies	0 copies	0 copies	wild type	wild type	wild type	mutation	wild type
327	Female	SE Asian	non-Dutch	29	27	2	23.833	5.79	0.33569	10.5	2.35138	12.6	5.07	0.72	2.46	3.24	yes	yes	no	yes	AA	CC	AA	CG	GG/GG	1 copy	1 copy	0 copies	0 copies	0 copies	0 copies	wild type	wild type	wild type	mutation	wild type
328	Female	Black African	non-Dutch	57	57	0	28.6288	1.01	-1.11908	6.3	1.84055	6.3	4.41	2.04	0.71	2.05	yes	yes	no	yes	AA	CT	AA	CG	GG/GG	1 copy	0 copies	0 copies	1 copy	0 copies	0 copies	mutation	wild type	wild type	mutation	wild type
330	Male	SE Asian	non-Dutch	57	55	2	26.8406	0.29	-1.80146	6.7	1.90211	6.9	4.34	1.1	1.71	2.47	yes	yes	no	yes	AA	CT	AA	GG	GG/GG	0 copies	1 copy	0 copies	1 copy	0 copies	0 copies	mutation	wild type	wild type	mutation	wild type
334	Female	SE Asian	non-Dutch	45	38	7	26.7094	10.11	0.862061	7.2	1.97408	7.7	3.44	0.93	1.52	1.83	yes	yes	no	yes	AA	CT	AG	CC	GG/GG	1 copy	0 copies	1 copy	0 copies	0 copies	0 copies	mutation	wild type	wild type	wild type	mutation
335	Female	The Netherlands	Dutch	43	35	8	39.7608	45.65	2.33611	6.4	1.8563	5.8	2.5	0.51	2.2	1	yes	yes	no	yes	AA	CC	AA	CG	GG/GG	1 copy	1 copy	0 copies	0 copies	0 copies	0 copies	wild type	wild type	wild type	mutation	wild type
336	Male	SE Asian	non-Dutch	48	42	6	25.9095	2.65	-0.364577	6.4	1.8563	7.4	3.47	0.77	1.3	2.12	yes	yes	yes	yes	AA	CC	AA	CG	GG/GG	1 copy	1 copy	0 copies	0 copies	0 copies	0 copies	wild type	wild type	wild type	mutation	wild type
338	Male	The Netherlands	Dutch	84	75	9	37.6493	11.91	1.01951	6.8	1.91692	4.8	4.4	1.36	2.87	1.75	yes	yes	yes	no	AG	CC	AA	CC	GG/GG	1 copy	0 copies	0 copies	0 copies	1 copy	0 copies	wild type	wild type	mutation	wild type	wild type
339	Female	The Netherlands	Dutch	76	63	13	34.5271	1.77	-0.699015	6.9	1.93152	10.1	4.44	1.72	1.21	2.18	yes	yes	yes	yes	AG	CC	AA	CG	GG/GG	0 copies	1 copy	0 copies	0 copies	1 copy	0 copies	wild type	wild type	mutation	mutation	wild type
340	Male	The Netherlands	Dutch	75	66	9	27.9431	1.06	-1.08531	6.9	1.93152	8.1	3.93	0.99	0.78	2.59	yes	yes	yes	yes	AG	CC	AA	CC	GG/GG	1 copy	0 copies	0 copies	0 copies	1 copy	0 copies	wild type	wild type	mutation	wild type	wild type
341	Male	The Netherlands	Dutch	66	65	1	27.0416	3.32	-0.168661	6.3	1.84055	7.3	5.04	1.39	1.19	3.11	yes	yes	no	yes	AA	CC	AA	CG	GG/GG	1 copy	1 copy	0 copies	0 copies	0 copies	0 copies	wild type	wild type	wild type	mutation	wild type
342	Female	The Netherlands	Dutch	75	62	13	19.5965	8	0.639054	9.2	2.2192	8.2	3.07	1.01	0.76	1.72	past	no	yes	yes	AA	CC	AA	CC	GG/GG	2 copies	0 copies	0 copies	0 copies	0 copies	0 copies	wild type	wild type	wild type	wild type	wild type
345	Male	Moroccan	non-Dutch	66	42	24	33.0579	1.14	-1.03355	7	1.94591	8.6	3.11	0.8	1.1	1.82	past	no	yes	yes	AA	CC	AA	CG	GG/GG	1 copy	1 copy	0 copies	0 copies	0 copies	0 copies	wild type	wild type	wild type	mutation	wild type
346	Female	The Netherlands	Dutch	66	58	8	29.3848	3.47	-0.129601	7.5	2.0149	7.2	4.18	0.89	3.07	1.91	past	no	yes	yes	AG	CC	AA	CG	GG/GG	0 copies	1 copy	0 copies	0 copies	1 copy	0 copies	wild type	wild type	mutation	mutation	wild type
348	Female	Turkey	non-Dutch	61	38	23	36.0961	6.18	0.396355	10.2	2.32239	16.6	4.23	0.77	2.88	2.16	yes	yes	yes	yes	AA	TT	AG	CC	GG/GG	0 copies	0 copies	2 copies	0 copies	0 copies	0 copies	mutation	wild type	wild type	wild type	mutation
349	Female	Moroccan	non-Dutch	54	44	10	35.7851	3.12	-0.223233	7	1.94591	10	4.8	0.99	3.44	1.54	yes	yes	yes	yes	AG	CT	AG	CC	GG/GG	0 copies	0 copies	1 copy	0 copies	1 copy	0 copies	mutation	wild type	mutation	wild type	mutation
350	Male	SE Asian	non-Dutch	64	52	12	21.9136	0	-2.30259	6.8	1.91692	8.3	4.09	1.3	1.68	2.03	yes	yes	no	yes	AA	CC	AA	CG	GG/GG	1 copy	1 copy	0 copies	0 copies	0 copies	0 copies	wild type	wild type	wild type	mutation	wild type
351	Male	The Netherlands	Dutch	39	33	6	30.6048	1.3	-0.937421	7.4	2.00148	10.9	4.15	1.03	1.69	2.36	yes	yes	yes	yes	AA	TT	AA	GG	GG/GG	0 copies	0 copies	0 copies	2 copies	0 copies	0 copies	mutation	wild type	wild type	mutation	wild type
352	Female	The Netherlands	Dutch	72	55	17	37.1802	3.77	-0.0557806	7.6	2.02815	9.2	4.86	1.25	1.22	3.06	yes	yes	yes	yes	AA	CC	AA	CC	GG/GG	2 copies	0 copies	0 copies	0 copies	0 copies	0 copies	wild type	wild type	wild type	wild type	wild type
353	Male	Moroccan	non-Dutch	59	55	4	30.8112	0.8	-1.27486	7.4	2.00148	13.6	3.69	0.52	2.75	1.93	yes	yes	no	yes	AA	CC	AA	CC	GG/GG	2 copies	0 copies	0 copies	0 copies	0 copies	0 copies	wild type	wild type	wild type	wild type	wild type
355	Male	The Netherlands	Dutch	76	62	14	26.9274	5.18	0.232746	6.7	1.90211	8.3	3.77	0.85	2.42	1.83	yes	yes	yes	yes	AA	CT	AA	CG	GG/GG	1 copy	0 copies	0 copies	1 copy	0 copies	0 copies	mutation	wild type	wild type	mutation	wild type
356	Female	Turkey	non-Dutch	42	30	12	43.2825	18.07	1.42401	8.1	2.09186	9.3	3.76	1.21	1.43	1.91	yes	yes	yes	yes	AA	CC	AA	CG	GG/GG	1 copy	1 copy	0 copies	0 copies	0 copies	0 copies	wild type	wild type	wild type	mutation	wild type
358	Male	The Netherlands	Dutch	76	70	6	24.3974	14.75	1.22641	6.9	1.93152	7.4	3.55	1.14	1.04	1.94	yes	yes	no	yes	AA	CT	AG	CC	GG/GG	1 copy	0 copies	1 copy	0 copies	0 copies	0 copies	mutation	wild type	wild type	wild type	mutation
359	Female	The Netherlands	Dutch	87	61	26	31.2295	8.13	0.654329	6.4	1.8563	6.4	4.34	1.17	0.81	2.81	past	no	yes	yes	AA	CT	AA	CG	GG/GG	1 copy	0 copies	0 copies	1 copy	0 copies	0 copies	mutation	wild type	wild type	mutation	wild type
360	Female	The Netherlands	Dutch	69	57	12	33.8741	3.17	-0.209308	6.2	1.82455	7.6	4.26	1.04	1.52	2.54	yes	yes	yes	yes	AA	CT	AA	CG	GG/GG	1 copy	0 copies	0 copies	1 copy	0 copies	0 copies	mutation	wild type	wild type	mutation	wild type
361	Male	The Netherlands	Dutch	64	64	0	21.2183	8.88	0.73817	6.1	1.80829	5.7	4.26	0.76	1.04	3.03	yes	yes	no	no	AA	CC	AA	CC	GG/GG	2 copies	0 copies	0 copies	0 copies	0 copies	0 copies	wild type	wild type	wild type	wild type	wild type
363	Male	Moroccan	non-Dutch	62	56	6	37.0242	1.05	-1.09198	6.7	1.90211	7.8	3	0.72	1.68	1.52	yes	yes	yes	yes	AA	CT	AA	CG	GG/GG	1 copy	0 copies	0 copies	1 copy	0 copies	0 copies	mutation	wild type	wild type	mutation	wild type
364	Male	Moroccan	non-Dutch	49	48	1	27.1731	0.4	-1.66213	5.5	1.70475	6.2	2.61	0.73	0.82	1.51	yes	yes	no	no	AA	CT	AA	CG	GG/GG	1 copy	0 copies	0 copies	1 copy	0 copies	0 copies	mutation	wild type	wild type	mutation	wild type
365	Male	The Netherlands	Dutch	59	51	8	24.3375	0.64	-1.41233	7	1.94591	10.9	4.17	1.49	0.79	2.32	yes	yes	yes	yes	AA	CC	AA	CC	GG/GG	2 copies	0 copies	0 copies	0 copies	0 copies	0 copies	wild type	wild type	wild type	wild type	wild type
366	Male	The Netherlands	Dutch	68	60	8	34.9481	1.47	-0.844496	8.5	2.14007	11.8	3.9	0.62	1.37	2.66	yes	yes	yes	no	AG	CC	AA	CC	GG/GG	1 copy	0 copies	0 copies	0 copies	1 copy	0 copies	wild type	wild type	mutation	wild type	wild type
367	Female	The Netherlands	Dutch	62	60	2	37.9732	4.49	0.101896	5.8	1.75786	7.7	6.67	1.46	1.84	4.38	yes	yes	no	yes	AA	CC	AA	CC	GG/GG	2 copies	0 copies	0 copies	0 copies	0 copies	0 copies	wild type	wild type	wild type	wild type	wild type
368	Male	The Netherlands	Dutch	61	53	8	28.0664	2.03	-0.588063	5.9	1.77495	6.8	3.5	0.94	2.47	1.45	yes	yes	yes	yes	AA	CT	AA	CG	GG/GG	1 copy	0 copies	0 copies	1 copy	0 copies	0 copies	mutation	wild type	wild type	mutation	wild type
369	Male	Moroccan	non-Dutch	61	43	18	29.4023	2.97	-0.26621	6.5	1.8718	5.5	3.73	0.98	1.26	2.18	yes	yes	yes	yes	AA	CT	AG	CG	GG/GG	0 copies	1 copy	1 copy	0 copies	0 copies	0 copies	mutation	wild type	wild type	mutation	mutation
370	Female	The Netherlands	Dutch	62	52	10	28.2828	4.23	0.0477812	8.9	2.18605	13.5	3.12	0.97	2.32	1.11	yes	yes	yes	yes	AA	CC	AA	CC	GG/GG	2 copies	0 copies	0 copies	0 copies	0 copies	0 copies	wild type	wild type	wild type	wild type	wild type
371	Female	Moroccan	non-Dutch	25	23	2	35.6401	4.61	0.125918	5.8	1.75786	8.8	3.64	0.83	1.14	2.3	yes	yes	yes	no	AA	CT	AG	CC	GG/GG	1 copy	0 copies	1 copy	0 copies	0 copies	0 copies	mutation	wild type	wild type	wild type	mutation
372	Male	The Netherlands	Dutch	67	58	9	33.8972	1.53	-0.813657	7	1.94591	7.8	3.42	0.74	1.18	2.15	yes	yes	yes	yes	AA	CT	AG	CG	GG/GG	0 copies	1 copy	1 copy	0 copies	0 copies	0 copies	mutation	wild type	wild type	mutation	mutation
373	Female	The Netherlands	Dutch	78	71	7	19.1001	7.69	0.601659	5.8	1.75786	5.9	3.54	1.58	1.64	1.22	yes	yes	no	yes	AA	CT	AA	CG	GG/GG	1 copy	0 copies	0 copies	1 copy	0 copies	0 copies	mutation	wild type	wild type	mutation	wild type
374	Female	SE Asian	non-Dutch	41	38	3	32.7694	2.4	-0.44878	6.7	1.90211	6.8	3.58	0.79	1.99	1.89	yes	yes	no	yes	AA	CT	AA	CG	GG/GG	1 copy	0 copies	0 copies	1 copy	0 copies	0 copies	mutation	wild type	wild type	mutation	wild type
375	Male	Moroccan	non-Dutch	42	41	1	31.5221	0.91	-1.19025	6.1	1.80829	8.2	3.16	0.66	1.04	2.03	yes	yes	no	yes	AA	TT	AG	CC	GG/GG	0 copies	0 copies	2 copies	0 copies	0 copies	0 copies	mutation	wild type	wild type	wild type	mutation
376	Male	Turkey	non-Dutch	38	33	5	33.4124	3.51	-0.119438	13.1	2.57261	18.3	5.31	0.93	5.5	1.905	yes	yes	yes	yes	AA	CT	AG	CG	GG/GG	0 copies	1 copy	1 copy	0 copies	0 copies	0 copies	mutation	wild type	wild type	mutation	mutation
377	Female	Moroccan	non-Dutch	58	50	8	35.1111	2.89	-0.28991	6.4	1.8563	8.2	4.17	0.91	1.8	2.45	yes	yes	yes	no	AA	CC	AA	CC	GG/GG	2 copies	0 copies	0 copies	0 copies	0 copies	0 copies	wild type	wild type	wild type	wild type	wild type
378	Female	The Netherlands	Dutch	78	39	39	29.1363	4.17	0.034866	7.5	2.0149	7.4	5.05	1.11	1.84	3.11	yes	yes	yes	yes	AA	TT	AA	GG	GG/GG	0 copies	0 copies	0 copies	2 copies	0 copies	0 copies	mutation	wild type	wild type	mutation	wild type
379	Female	The Netherlands	Dutch	57	44	13	34.4496	7.97	0.635496	7.4	2.00148	10.8	4.26	0.87	1.85	2.56	past	no	yes	yes	AA	CC	AA	GG	GG/GG	0 copies	2 copies	0 copies	0 copies	0 copies	0 copies	wild type	wild type	wild type	mutation	wild type
380	Female	The Netherlands	Dutch	67	63	4	42.2954	7.89	0.625944	7.7	2.04122	10.9	5.63	1.25	1.07	3.9	yes	yes	yes	no	AA	CT	AG	CC	GA/GA	1 copy	0 copies	0 copies	0 copies	0 copies	1 copy	mutation	mutation	wild type	wild type	mutation
381	Female	Moroccan	non-Dutch	63	52	11	32.8473	6.03	0.373455	7.1	1.96009	6.4	4.34	1.23	1.2	2.57	yes	yes	yes	yes	AA	CC	AA	GG	GG/GG	0 copies	2 copies	0 copies	0 copies	0 copies	0 copies	wild type	wild type	wild type	mutation	wild type
382	Male	Moroccan	non-Dutch	64	49	15	27.6817	0.41	-1.65038	7.2	1.97408	9.2	3.87	1.02	1.2	2.31	yes	yes	yes	yes	AA	CT	AA	GG	GG/GG	0 copies	1 copy	0 copies	1 copy	0 copies	0 copies	mutation	wild type	wild type	mutation	wild type
384	Female	SE Asian	non-Dutch	54	43	11	32.4661	1.36	-0.903629	9.3	2.23001	4.5	3.47	1.21	0.66	1.96	yes	yes	yes	yes	AA	CC	AA	CG	GG/GG	1 copy	1 copy	0 copies	0 copies	0 copies	0 copies	wild type	wild type	wild type	mutation	wild type
385	Female	Moroccan	non-Dutch	73	61	12	30.2978	0.41	-1.65038	7	1.94591	5.4	3.15	1.05	0.84	1.72	yes	yes	yes	yes	AA	CT	AG	CC	GG/GG	1 copy	0 copies	1 copy	0 copies	0 copies	0 copies	mutation	wild type	wild type	wild type	mutation
386	Male	Moroccan	non-Dutch	77	65	12	30.6425	6.29	0.41282	7.8	2.05412	6.7	3.63	1	1.24	2.07	yes	yes	yes	yes	AA	CC	AA	CC	GG/GG	2 copies	0 copies	0 copies	0 copies	0 copies	0 copies	wild type	wild type	wild type	wild type	wild type
387	Female	The Netherlands	Dutch	86	69	17	27.6601	0.67	-1.38507	6.4	1.8563	6.6	3.7	1.23	1.53	2	yes	yes	yes	yes	AA	TT	AG	CG	GG/GG	0 copies	0 copies	1 copy	1 copy	0 copies	0 copies	mutation	wild type	wild type	mutation	mutation
388	Male	The Netherlands	Dutch	89	80	9	33.2031	0.92	-1.1829	7.1	1.96009	8.5	3.2	1.04	0.76	1.82	yes	yes	yes	yes	AA	CC	AA	CC	GG/GG	2 copies	0 copies	0 copies	0 copies	0 copies	0 copies	wild type	wild type	wild type	wild type	wild type
389	Female	SE Asian	non-Dutch	69	55	14	26.9357	2.35	-0.466507	6.8	1.91692	8.1	4.73	1.95	1.76	1.99	yes	yes	no	yes	AA	CT	AG	CC	GG/GG	1 copy	0 copies	1 copy	0 copies	0 copies	0 copies	mutation	wild type	wild type	wild type	mutation
390	Female	Black African	non-Dutch	71	50	21	30.4867	0.51	-1.53986	6.8	1.91692	5.9	3.32	1.15	1.23	1.62	yes	yes	no	yes	AA	CC	AA	CC	GG/GG	2 copies	0 copies	0 copies	0 copies	0 copies	0 copies	wild type	wild type	wild type	wild type	wild type
391	Male	Moroccan	non-Dutch	71	54	17	40.2244	3.98	-0.00716849	8.9	2.18605	13.1	4.58	1.06	1.85	2.69	yes	yes	yes	yes	AA	CC	AA	GG	GG/GG	0 copies	2 copies	0 copies	0 copies	0 copies	0 copies	wild type	wild type	wild type	mutation	wild type
392	Male	The Netherlands	Dutch	50	36	14	29.3878	1.06	-1.08531	6.8	1.91692	9.2	4.05	0.8	2.07	2.32	yes	yes	no	yes	AA	CC	AA	CC	GG/GG	2 copies	0 copies	0 copies	0 copies	0 copies	0 copies	wild type	wild type	wild type	wild type	wild type
394	Male	The Netherlands	Dutch	72	67	5	25.2826	6.61	0.459234	6.7	1.90211	8.6	3.2	1.22	1	1.53	yes	yes	no	yes	AA	CT	AA	CG	GG/GG	1 copy	0 copies	0 copies	1 copy	0 copies	0 copies	mutation	wild type	wild type	mutation	wild type
395	Male	The Netherlands	Dutch	81	68	13	23.6652	35.99	2.10094	6.3	1.84055	9.7	3.53	0.85	1.3	2.1	yes	yes	yes	yes	AA	CT	AA	CG	GG/GG	1 copy	0 copies	0 copies	1 copy	0 copies	0 copies	mutation	wild type	wild type	mutation	wild type
396	Female	SE Asian	non-Dutch	65	59	6	38.2002	16.23	1.31935	9.5	2.25129	15.9	3.33	1.04	0.89	1.89	yes	yes	yes	yes	AA	CT	AA	CG	GG/GG	1 copy	0 copies	0 copies	1 copy	0 copies	0 copies	mutation	wild type	wild type	mutation	wild type
398	Male	Turkey	non-Dutch	45	39	6	29.7527	1.52	-0.818732	7	1.94591	8.2	3.78	0.87	1.57	2.2	yes	yes	no	yes	AA	CC	AA	CC	GG/GG	2 copies	0 copies	0 copies	0 copies	0 copies	0 copies	wild type	wild type	wild type	wild type	wild type
399	Male	The Netherlands	Dutch	62	50	12	33.391	4.62	0.127894	8	2.07944	7	4.98	0.8	2.2	3.19	yes	yes	yes	yes	AA	CC	AA	CC	GG/GG	2 copies	0 copies	0 copies	0 copies	0 copies	0 copies	wild type	wild type	wild type	wild type	wild type
400	Female	Black African	non-Dutch	51	41	10	25.8166	6.15	0.391817	9.1	2.20827	9.3	5.29	1	1.87	3.45	yes	yes	no	yes	AA	CT	AA	CC	GG/GG	1 copy	0 copies	0 copies	0 copies	0 copies	0 copies	mutation	wild type	wild type	wild type	wild type
401	Female	The Netherlands	Dutch	67	57	10	49.2187	37.81	2.14968	6.5	1.8718	6.1	3.74	0.95	2.97	1.45	yes	yes	yes	no	AG	CC	AA	CC	GG/GG	1 copy	0 copies	0 copies	0 copies	1 copy	0 copies	wild type	wild type	mutation	wild type	wild type
402	Male	The Netherlands	Dutch	60	47	13	24.9135	0.73	-1.3327	5.4	1.6864	10.2	3.44	1.53	1.15	1.39	yes	yes	no	yes	AA	CT	AA	CG	GG/GG	1 copy	0 copies	0 copies	1 copy	0 copies	0 copies	mutation	wild type	wild type	mutation	wild type
403	Male	The Netherlands	Dutch	69	56	13	29.2839	4.65	0.133798	7.4	2.00148	7.6	4.16	1.07	1.69	2.33	yes	yes	yes	yes	AA	CC	AA	CG	GG/GG	1 copy	1 copy	0 copies	0 copies	0 copies	0 copies	wild type	wild type	wild type	mutation	wild type
404	Male	The Netherlands	Dutch	71	66	5	31.5334	2.19	-0.525439	6.6	1.88707	8.5	3.44	0.72	1.87	1.88	yes	yes	no	yes	AA	CT	AG	CG	GG/GG	0 copies	1 copy	1 copy	0 copies	0 copies	0 copies	mutation	wild type	wild type	mutation	mutation
405	Male	The Netherlands	Dutch	55	47	8	31.8773	6.03	0.373455	8.7	2.16332	12.7	2.97	0.7	2.07	1.34	yes	yes	no	yes	AA	CC	AA	GG	GG/GG	0 copies	2 copies	0 copies	0 copies	0 copies	0 copies	wild type	wild type	wild type	mutation	wild type
406	Male	The Netherlands	Dutch	85	68	17	25.7812	1.02	-1.11224	6.4	1.8563	6.2	3.57	1.03	0.99	2.09	yes	yes	no	yes	AA	CT	AG	CC	GG/GG	1 copy	0 copies	1 copy	0 copies	0 copies	0 copies	mutation	wild type	wild type	wild type	mutation
407	Male	Black African	non-Dutch	61	49	12	25.6055	0.37	-1.69825	6.6	1.88707	6.7	3.86	0.86	7.88	666	yes	yes	no	yes	AA	CT	AA	CG	GG/GG	1 copy	0 copies	0 copies	1 copy	0 copies	0 copies	mutation	wild type	wild type	mutation	wild type
409	Female	Moroccan	non-Dutch	56	40	16	37.2907	7.88	0.624744	8.3	2.11626	5.1	4.58	0.93	0.9	3.25	yes	yes	yes	yes	AA	CT	AG	CG	GG/GG	0 copies	1 copy	1 copy	0 copies	0 copies	0 copies	mutation	wild type	wild type	mutation	mutation
410	Male	The Netherlands	Dutch	63	55	8	30.8642	5.85	0.345266	6.1	1.80829	6.8	1.87	0.26	1.85	0.78	yes	yes	no	yes	AA	CC	AA	CG	GG/GG	1 copy	1 copy	0 copies	0 copies	0 copies	0 copies	wild type	wild type	wild type	mutation	wild type
411	Male	The Netherlands	Dutch	79	75	4	24.8016	2.19	-0.525439	6.1	1.80829	9.5	3.92	1.37	1.73	1.77	yes	yes	no	yes	AA	CC	AA	CC	GG/GG	2 copies	0 copies	0 copies	0 copies	0 copies	0 copies	wild type	wild type	wild type	wild type	wild type
412	Female	Moroccan	non-Dutch	69	52	17	31.6443	0.8	-1.27486	6.6	1.88707	10.2	6.12	1.51	2.24	3.6	yes	yes	yes	yes	AA	CC	AA	CG	GG/GG	1 copy	1 copy	0 copies	0 copies	0 copies	0 copies	wild type	wild type	wild type	mutation	wild type
413	Female	The Netherlands	Dutch	73	69	4	50.5651	23.84	1.69528	7.9	2.06686	10.3	4.96	1.2	1.3	3.17	yes	yes	no	yes	AA	CC	AA	CG	GG/GG	1 copy	1 copy	0 copies	0 copies	0 copies	0 copies	wild type	wild type	wild type	mutation	wild type
414	Female	Moroccan	non-Dutch	53	44	9	32.8125	4.61	0.125918	7.2	1.97408	7.7	4.36	1.07	0.63	3.01	yes	yes	yes	no	AA	TT	AG	CG	GG/GG	0 copies	0 copies	1 copy	1 copy	0 copies	0 copies	mutation	wild type	wild type	mutation	mutation
416	Female	Moroccan	non-Dutch	70	54	16	38.4688	15.96	1.30302	6.8	1.91692	8.5	4.19	1.35	0.94	2.42	yes	yes	yes	yes	AA	CC	AA	CG	GG/GG	1 copy	1 copy	0 copies	0 copies	0 copies	0 copies	wild type	wild type	wild type	mutation	wild type
417	Male	The Netherlands	Dutch	64	42	22	26.8274	0.49	-1.56101	8.7	2.16332	2.8	4.28	0.96	1.55	2.62	yes	yes	yes	yes	AA	CT	AG	CC	GG/GG	1 copy	0 copies	1 copy	0 copies	0 copies	0 copies	mutation	wild type	wild type	wild type	mutation
418	Male	The Netherlands	Dutch	63	52	11	22.921	1.21	-0.99035	9.2	2.2192	11.3	5.11	1.18	1.09	3.44	never	no	yes	no	AA	CT	AA	CG	GG/GG	1 copy	0 copies	0 copies	1 copy	0 copies	0 copies	mutation	wild type	wild type	mutation	wild type
420	Male	SE Asian	non-Dutch	37	36	1	32.5085	5.53	0.293101	10.1	2.31254	11.2	7.65	0.98	2.42	5.58	yes	yes	yes	no	AA	CT	AG	CC	GG/GG	1 copy	0 copies	1 copy	0 copies	0 copies	0 copies	mutation	wild type	wild type	wild type	mutation
422	Female	The Netherlands	Dutch	67	61	6	28.5968	0.44	-1.61592	6.7	1.90211	8.5	5.31	1.85	1.29	2.88	yes	yes	no	yes	AA	CT	AA	CG	GG/GG	1 copy	0 copies	0 copies	1 copy	0 copies	0 copies	mutation	wild type	wild type	mutation	wild type
423	Male	The Netherlands	Dutch	61	49	12	34.1142	2.51	-0.410855	8.5	2.14007	9.1	4.42	0.98	1.24	2.88	yes	yes	yes	yes	AA	CT	AA	GG	GG/GG	0 copies	1 copy	0 copies	1 copy	0 copies	0 copies	mutation	wild type	wild type	mutation	wild type
424	Male	The Netherlands	Dutch	85	65	20	25.5036	8.91	0.741382	6.3	1.84055	4.7	6.15	1.62	2.11	3.58	yes	yes	yes	no	999	999	999	999	999	999	999	999	999	999	999	#NULL!	#NULL!	#NULL!	#NULL!	#NULL!
425	Female	The Netherlands	Dutch	63	49	14	32.8125	4.18	0.0370302	7	1.94591	6.9	3.62	1.08	1.54	1.85	yes	yes	yes	yes	AA	TT	AG	CG	GG/GG	0 copies	0 copies	1 copy	1 copy	0 copies	0 copies	mutation	wild type	wild type	mutation	mutation
426	Male	The Netherlands	Dutch	69	65	4	34.9388	0.98	-1.13991	6.3	1.84055	6.6	4.02	0.76	1.46	2.6	yes	yes	no	yes	AA	CC	AA	CG	GG/GG	1 copy	1 copy	0 copies	0 copies	0 copies	0 copies	wild type	wild type	wild type	mutation	wild type
427	Male	The Netherlands	Dutch	70	66	4	23.1837	0.37	-1.69825	6.2	1.82455	6.3	2.96	1.03	1.53	1.24	yes	yes	no	yes	AA	TT	AG	CG	GG/GG	0 copies	0 copies	1 copy	1 copy	0 copies	0 copies	mutation	wild type	wild type	mutation	mutation
428	Male	The Netherlands	Dutch	71	55	16	666	1.01	-1.11908	6.4	1.8563	9.2	3.88	1.91	0.76	1.63	yes	yes	yes	yes	AA	CT	AG	CC	GG/GG	1 copy	0 copies	1 copy	0 copies	0 copies	0 copies	mutation	wild type	wild type	wild type	mutation
429	Male	Moroccan	non-Dutch	60	56	4	27.5482	1.54	-0.808609	7.5	2.0149	7.2	3.41	0.84	2.87	1.28	yes	yes	yes	yes	AA	CT	AA	CG	GG/GG	1 copy	0 copies	0 copies	1 copy	0 copies	0 copies	mutation	wild type	wild type	mutation	wild type
430	Male	The Netherlands	Dutch	63	53	10	36.0688	3.8	-0.0486897	7.6	2.02815	9.6	4.25	0.79	3.18	2.03	yes	yes	yes	yes	AA	CT	AG	CG	GG/GG	0 copies	1 copy	1 copy	0 copies	0 copies	0 copies	mutation	wild type	wild type	mutation	mutation
431	Female	Moroccan	non-Dutch	53	44	9	30.4935	0.94	-1.16836	6.4	1.8563	7.1	1.93	0.72	1.47	0.55	yes	yes	yes	yes	999	CC	AA	CC	GG/GG	999	0 copies	0 copies	0 copies	999	0 copies	wild type	wild type	#NULL!	wild type	wild type
432	Female	Moroccan	non-Dutch	45	32	13	29.6665	0.99	-1.13292	5.4	1.6864	8.9	4.28	1.01	1.5	2.6	past	no	yes	yes	AA	CT	AG	CC	GG/GG	1 copy	0 copies	1 copy	0 copies	0 copies	0 copies	mutation	wild type	wild type	wild type	mutation
433	Male	The Netherlands	Dutch	77	48	29	31.1951	1.54	-0.808609	6.6	1.88707	8.5	2.54	0.62	0.74	1.59	yes	yes	yes	yes	AA	CT	AG	CG	GG/GG	0 copies	1 copy	1 copy	0 copies	0 copies	0 copies	mutation	wild type	wild type	mutation	mutation
434	Female	Black African	non-Dutch	49	46	3	36.9608	0.74	-1.32423	5.9	1.77495	5.3	3.74	1.13	0.53	2.37	yes	yes	no	yes	AA	CT	AA	CG	GG/GG	1 copy	0 copies	0 copies	1 copy	0 copies	0 copies	mutation	wild type	wild type	mutation	wild type
435	Female	Moroccan	non-Dutch	60	55	5	34.1059	2.27	-0.495539	7.1	1.96009	9.2	4.94	1.06	2.32	2.84	yes	yes	yes	yes	AA	CT	AG	CC	GG/GG	1 copy	0 copies	1 copy	0 copies	0 copies	0 copies	mutation	wild type	wild type	wild type	mutation
436	Female	Black African	non-Dutch	55	51	4	30.8825	11.99	1.02597	7.3	1.98787	9.3	5.62	2.19	0.92	3.02	yes	yes	no	no	AA	CT	AG	CC	GG/GG	1 copy	0 copies	1 copy	0 copies	0 copies	0 copies	mutation	wild type	wild type	wild type	mutation
437	Male	Moroccan	non-Dutch	63	58	5	25.1429	1.35	-0.909182	5.7	1.74047	6.4	4.92	0.88	1.42	3.4	yes	yes	no	yes	AA	CT	AA	CG	GG/GG	1 copy	0 copies	0 copies	1 copy	0 copies	0 copies	mutation	wild type	wild type	mutation	wild type
438	Female	Moroccan	non-Dutch	67	58	9	37.6542	1.67	-0.745196	7.2	1.97408	11.2	6.45	1.74	1.43	4.07	yes	yes	yes	yes	AA	CC	AA	GG	GG/GG	0 copies	2 copies	0 copies	0 copies	0 copies	0 copies	wild type	wild type	wild type	mutation	wild type
439	Female	The Netherlands	Dutch	54	51	3	36.8481	6.14	0.390299	6.4	1.8563	7.8	4.04	1.6	1.34	1.84	yes	yes	yes	yes	AA	CT	AG	CG	GG/GG	0 copies	1 copy	1 copy	0 copies	0 copies	0 copies	mutation	wild type	wild type	mutation	mutation
440	Male	The Netherlands	Dutch	67	57	10	29.7458	1.64	-0.759477	6.5	1.8718	6	5.35	1.33	3.14	2.61	yes	yes	no	yes	AA	CT	AG	CC	GG/GG	1 copy	0 copies	1 copy	0 copies	0 copies	0 copies	mutation	wild type	wild type	wild type	mutation
443	Female	The Netherlands	Dutch	57	46	11	45.2545	7.68	0.600429	6.5	1.8718	7.7	5.77	1.25	1.11	4.02	past	no	yes	yes	AA	CC	AA	CG	GG/GG	1 copy	1 copy	0 copies	0 copies	0 copies	0 copies	wild type	wild type	wild type	mutation	wild type
445	Male	Moroccan	non-Dutch	61	54	7	28.0816	3.01	-0.254568	5.9	1.77495	6.1	4.84	0.74	2.36	3.04	yes	yes	no	yes	AA	CC	AA	CG	GG/GG	1 copy	1 copy	0 copies	0 copies	0 copies	0 copies	wild type	wild type	wild type	mutation	wild type
446	Female	Moroccan	non-Dutch	50	41	9	35.8782	7.65	0.59673	8.2	2.10413	9.8	5.35	1.41	1.53	3.25	yes	yes	yes	yes	AA	CT	AA	GG	GG/GG	0 copies	1 copy	0 copies	1 copy	0 copies	0 copies	mutation	wild type	wild type	mutation	wild type
447	Male	Black African	non-Dutch	37	34	3	41.25	7.38	0.56281	7.2	1.97408	8.2	4.43	0.79	1.64	2.9	yes	yes	yes	yes	AA	CC	AA	CC	GG/GG	2 copies	0 copies	0 copies	0 copies	0 copies	0 copies	wild type	wild type	wild type	wild type	wild type
448	Female	SE Asian	non-Dutch	51	35	16	32.0073	3.99	-0.00491154	7.2	1.97408	8.2	3.8	0.79	2.14	2.05	yes	yes	yes	yes	AA	CT	AG	CC	GG/GG	1 copy	0 copies	1 copy	0 copies	0 copies	0 copies	mutation	wild type	wild type	wild type	mutation
449	Female	The Netherlands	Dutch	78	51	27	32.112	1.18	-1.00864	8.1	2.09186	12.2	3.82	1.55	0.91	1.86	yes	yes	yes	no	AA	CT	AG	CC	GG/GG	1 copy	0 copies	1 copy	0 copies	0 copies	0 copies	mutation	wild type	wild type	wild type	mutation
450	Male	The Netherlands	Dutch	54	45	9	31.7418	2.76	-0.329661	7.4	2.00148	8.9	3.82	0.75	1.64	2.33	yes	yes	yes	yes	AA	CC	AA	CC	GG/GG	2 copies	0 copies	0 copies	0 copies	0 copies	0 copies	wild type	wild type	wild type	wild type	wild type
451	Female	SE Asian	non-Dutch	46	37	9	36.3636	5.17	0.230966	8.4	2.12823	8.9	4.87	1.01	1.19	3.32	yes	yes	yes	yes	AA	CC	AA	CC	GG/GG	2 copies	0 copies	0 copies	0 copies	0 copies	0 copies	wild type	wild type	wild type	wild type	wild type
452	Male	The Netherlands	Dutch	62	62	0	32.112	1.88	-0.650564	6.4	1.8563	6.6	5.5	1.09	3.66	2.76	yes	yes	no	yes	AA	CT	AA	CG	GG/GG	1 copy	0 copies	0 copies	1 copy	0 copies	0 copies	mutation	wild type	wild type	mutation	wild type
453	Male	The Netherlands	Dutch	66	59	7	39.7145	1.25	-0.966479	7	1.94591	9.5	3.24	0.81	2.51	1.3	yes	yes	yes	yes	AA	CC	AA	CC	GG/GG	2 copies	0 copies	0 copies	0 copies	0 copies	0 copies	wild type	wild type	wild type	wild type	wild type
454	Female	SE Asian	non-Dutch	53	49	4	28.2284	2.19	-0.525439	6.2	1.82455	6.1	4.21	0.92	1.69	2.53	yes	yes	yes	yes	AA	CC	AA	CC	GG/GG	2 copies	0 copies	0 copies	0 copies	0 copies	0 copies	wild type	wild type	wild type	wild type	wild type
455	Male	The Netherlands	Dutch	79	73	6	31.4077	13.22	1.12028	6.3	1.84055	8.3	3.89	1.19	2.14	1.74	yes	yes	yes	yes	AA	CT	AA	CG	GG/GG	1 copy	0 copies	0 copies	1 copy	0 copies	0 copies	mutation	wild type	wild type	mutation	wild type
456	Male	The Netherlands	Dutch	60	39	21	35.6718	3.26	-0.184722	9.2	2.2192	13.8	6.29	1.03	1.91	4.4	yes	yes	yes	yes	AA	CC	AA	CC	GG/GG	2 copies	0 copies	0 copies	0 copies	0 copies	0 copies	wild type	wild type	wild type	wild type	wild type
457	Male	The Netherlands	Dutch	69	49	20	31.4077	3.13	-0.220433	7	1.94591	6.7	3.26	1.14	0.86	1.73	yes	yes	yes	yes	AA	CC	AA	CG	GG/GG	1 copy	1 copy	0 copies	0 copies	0 copies	0 copies	wild type	wild type	wild type	mutation	wild type
459	Female	The Netherlands	Dutch	61	29	32	41.5225	10.5	0.898342	8.9	2.18605	10.5	4.84	1.01	6.44	666	yes	yes	yes	yes	AA	CT	AA	CG	GG/GG	1 copy	0 copies	0 copies	1 copy	0 copies	0 copies	mutation	wild type	wild type	mutation	wild type
460	Female	The Netherlands	Dutch	78	75	3	14.8437	0	-2.30259	6.8	1.91692	7.9	3.87	2.07	0.69	1.49	yes	yes	yes	yes	AA	CC	AA	CG	GG/GG	1 copy	1 copy	0 copies	0 copies	0 copies	0 copies	wild type	wild type	wild type	mutation	wild type
461	Male	The Netherlands	Dutch	58	55	3	27.7647	0.63	-1.42158	5.7	1.74047	5.7	4.65	1.7	0.78	2.6	yes	yes	no	yes	AA	CT	AA	GG	GG/GG	0 copies	1 copy	0 copies	1 copy	0 copies	0 copies	mutation	wild type	wild type	mutation	wild type
462	Male	The Netherlands	Dutch	63	55	8	31.055	0.93	-1.1756	6.4	1.8563	6.4	2.86	0.76	2.67	0.9	yes	yes	yes	yes	AG	CC	AA	CG	GG/GG	0 copies	1 copy	0 copies	0 copies	1 copy	0 copies	wild type	wild type	mutation	mutation	wild type
465	Female	Moroccan	non-Dutch	54	42	12	30.4867	4.88	0.177945	7.5	2.0149	6.3	3.51	1.33	0.63	1.9	yes	yes	yes	yes	AA	CT	AA	GG	GG/GG	0 copies	1 copy	0 copies	1 copy	0 copies	0 copies	mutation	wild type	wild type	mutation	wild type
466	Male	The Netherlands	Dutch	67	55	12	33.5146	0.52	-1.52945	7.1	1.96009	8	2.9	1.04	1.2	1.32	yes	yes	yes	yes	AA	CT	999	CG	GA/GA	999	999	999	999	0 copies	1 copy	mutation	mutation	wild type	mutation	#NULL!
467	Male	The Netherlands	Dutch	64	53	11	33.2085	1.07	-1.07869	6.1	1.80829	7	4.09	1.32	1.64	2.03	yes	yes	yes	yes	AA	TT	AG	CG	GG/GG	0 copies	0 copies	1 copy	1 copy	0 copies	0 copies	mutation	wild type	wild type	mutation	mutation
469	Female	The Netherlands	Dutch	50	35	15	26.0146	2.6	-0.38086	7.6	2.02815	8.9	4.44	0.93	3.63	1.86	yes	yes	yes	yes	AA	CC	AA	CG	GG/GG	1 copy	1 copy	0 copies	0 copies	0 copies	0 copies	wild type	wild type	wild type	mutation	wild type
470	Male	SE Asian	non-Dutch	53	37	16	30.7599	4.98	0.196547	7.2	1.97408	6.8	3.69	0.82	0.99	2.42	yes	yes	yes	yes	AA	CC	AA	CC	GG/GG	2 copies	0 copies	0 copies	0 copies	0 copies	0 copies	wild type	wild type	wild type	wild type	wild type
472	Male	SE Asian	non-Dutch	74	51	23	25.9455	3.18	-0.206547	8.1	2.09186	8.7	4.46	1.08	1.61	2.66	yes	yes	yes	yes	AA	CC	AA	CC	GG/GG	2 copies	0 copies	0 copies	0 copies	0 copies	0 copies	wild type	wild type	wild type	wild type	wild type
473	Female	Black African	non-Dutch	64	46	18	35.2941	5.91	0.354751	7.8	2.05412	13.4	4.58	1.09	1.47	2.83	yes	yes	yes	no	AA	CT	AA	CG	GG/GG	1 copy	0 copies	0 copies	1 copy	0 copies	0 copies	mutation	wild type	wild type	mutation	wild type
474	Female	Moroccan	non-Dutch	52	39	13	38.7097	2.63	-0.371058	9.5	2.25129	6.8	3.78	1.25	1.17	2	past	no	yes	yes	AG	CT	AG	CC	GG/GG	0 copies	0 copies	1 copy	0 copies	1 copy	0 copies	mutation	wild type	mutation	wild type	mutation
476	Female	Black African	non-Dutch	50	36	14	35.796	2.91	-0.283932	8.5	2.14007	10	4.43	2.19	0.67	1.94	yes	yes	yes	no	AA	CC	AA	CC	GG/GG	2 copies	0 copies	0 copies	0 copies	0 copies	0 copies	wild type	wild type	wild type	wild type	wild type
477	Male	Moroccan	non-Dutch	57	49	8	28.7356	6.36	0.423159	8.4	2.12823	4.8	6.26	0.91	2.67	4.15	yes	yes	yes	no	AA	CC	AA	CG	GG/GG	1 copy	1 copy	0 copies	0 copies	0 copies	0 copies	wild type	wild type	wild type	mutation	wild type
478	Male	The Netherlands	Dutch	67	47	20	30.1162	0.96	-1.15403	5.7	1.74047	6.8	4.97	1.06	1.56	3.21	yes	yes	no	yes	AA	CT	AG	CC	999	999	0 copies	999	0 copies	0 copies	999	mutation	#NULL!	wild type	wild type	mutation
479	Male	Moroccan	non-Dutch	54	30	24	29.4107	0.43	-1.62727	5.6	1.72277	3.9	3.48	1.2	0.64	1.99	yes	yes	yes	yes	AA	CC	AA	CC	GG/GG	2 copies	0 copies	0 copies	0 copies	0 copies	0 copies	wild type	wild type	wild type	wild type	wild type
482	Female	SE Asian	non-Dutch	45	27	18	32.4662	5.16	0.229184	8.9	2.18605	15.3	4.17	0.76	1.78	2.61	yes	yes	yes	yes	AA	CC	AA	CC	GG/GG	2 copies	0 copies	0 copies	0 copies	0 copies	0 copies	wild type	wild type	wild type	wild type	wild type
484	Male	SE Asian	non-Dutch	60	46	14	30.8112	0.26	-1.84309	7.8	2.05412	6.2	3.38	1.05	1.06	1.85	yes	yes	yes	yes	AA	CC	AA	CC	GG/GG	2 copies	0 copies	0 copies	0 copies	0 copies	0 copies	wild type	wild type	wild type	wild type	wild type
485	Female	Moroccan	non-Dutch	71	60	11	33.7149	3.17	-0.209308	6.9	1.93152	8.1	3.96	1.45	1.59	1.79	yes	yes	yes	yes	AA	CC	AA	CG	GG/GG	1 copy	1 copy	0 copies	0 copies	0 copies	0 copies	wild type	wild type	wild type	mutation	wild type
486	Female	The Netherlands	Dutch	61	54	7	29.3724	7.5	0.578028	6.7	1.90211	8.7	3.79	0.61	1.71	2.41	yes	yes	yes	yes	AA	CC	AA	CG	GG/GG	1 copy	1 copy	0 copies	0 copies	0 copies	0 copies	wild type	wild type	wild type	mutation	wild type
487	Female	The Netherlands	Dutch	76	49	27	40.3912	18.79	1.46216	7.9	2.06686	3.2	3.35	0.95	1.06	1.92	never	no	yes	yes	AA	CC	AA	CC	GG/GG	2 copies	0 copies	0 copies	0 copies	0 copies	0 copies	wild type	wild type	wild type	wild type	wild type
488	Female	The Netherlands	Dutch	73	63	10	26.8459	4.01	-0.000412863	7.6	2.02815	13.6	4.61	1.59	0.97	2.58	yes	yes	yes	yes	AG	CC	AA	CC	GG/GG	1 copy	0 copies	0 copies	0 copies	1 copy	0 copies	wild type	wild type	mutation	wild type	wild type
489	Male	The Netherlands	Dutch	66	62	4	26.8749	2.23	-0.510377	5.4	1.6864	5.8	3.56	0.79	2.11	1.82	yes	yes	no	yes	AA	CT	AG	CG	GG/GG	0 copies	1 copy	1 copy	0 copies	0 copies	0 copies	mutation	wild type	wild type	mutation	mutation
491	Male	Turkey	non-Dutch	41	35	6	28.0863	0.7	-1.35854	6.5	1.8718	6.8	3.34	0.83	0.62	2.23	yes	yes	yes	yes	AA	CT	AG	CC	GA/GA	1 copy	0 copies	0 copies	0 copies	0 copies	1 copy	mutation	mutation	wild type	wild type	mutation
492	Male	Black African	non-Dutch	63	52	11	39.6	4.99	0.198389	8.9	2.18605	5.7	3.42	0.99	1.49	1.76	yes	yes	yes	yes	AA	CT	AA	CC	GG/GG	1 copy	0 copies	0 copies	0 copies	0 copies	0 copies	mutation	wild type	wild type	wild type	wild type
494	Male	Moroccan	non-Dutch	70	49	21	28.634	5.91	0.354751	11	2.3979	15.2	4.13	0.75	1.17	2.85	yes	yes	yes	yes	AA	CC	AA	CC	GG/GG	2 copies	0 copies	0 copies	0 copies	0 copies	0 copies	wild type	wild type	wild type	wild type	wild type
495	Male	SE Asian	non-Dutch	54	49	5	31.0477	1.89	-0.646273	7.3	1.98787	8.6	3.89	0.66	1.85	2.4	yes	yes	no	yes	AA	CT	AA	CC	GG/GG	1 copy	0 copies	0 copies	0 copies	0 copies	0 copies	mutation	wild type	wild type	wild type	wild type
496	Male	The Netherlands	Dutch	56	52	4	31.0742	0.76	-1.3075	6.7	1.90211	12.5	6.08	0.97	3.32	3.62	yes	yes	no	yes	AA	CT	AG	CC	GG/GG	1 copy	0 copies	1 copy	0 copies	0 copies	0 copies	mutation	wild type	wild type	wild type	mutation
497	Male	SE Asian	non-Dutch	46	37	9	23.5666	0.25	-1.85736	6.7	1.90211	9.9	3.74	0.5	4.19	1.35	past	no	yes	yes	AA	CC	AA	CG	GG/GG	1 copy	1 copy	0 copies	0 copies	0 copies	0 copies	wild type	wild type	wild type	mutation	wild type
498	Male	The Netherlands	Dutch	55	48	7	33.5765	0.51	-1.53986	6.4	1.8563	7.9	4.29	0.91	1.81	2.57	yes	yes	yes	yes	999	999	999	999	GG/GG	999	999	999	999	999	0 copies	#NULL!	wild type	#NULL!	#NULL!	#NULL!
500	Female	The Netherlands	Dutch	66	51	15	30.1021	0.58	-1.46918	8.5	2.14007	16.1	4.56	1.57	1.28	2.41	past	no	yes	yes	AA	CT	AG	CC	GG/GG	1 copy	0 copies	1 copy	0 copies	0 copies	0 copies	mutation	wild type	wild type	wild type	mutation
501	Female	The Netherlands	Dutch	62	60	2	24.7721	2.02	-0.59211	6.2	1.82455	7.6	4.87	1.63	2.35	2.18	yes	yes	no	yes	AA	CC	AA	CC	GG/GG	2 copies	0 copies	0 copies	0 copies	0 copies	0 copies	wild type	wild type	wild type	wild type	wild type
502	Female	The Netherlands	Dutch	72	55	17	30.8594	3.97	-0.00943054	8.7	2.16332	7.9	5.13	2.5	1.22	2.08	yes	yes	yes	yes	AA	CT	AG	CC	GG/GG	1 copy	0 copies	1 copy	0 copies	0 copies	0 copies	mutation	wild type	wild type	wild type	mutation
503	Female	SE Asian	non-Dutch	70	62	8	30.4076	2.59	-0.384149	5.7	1.74047	5.4	4.33	1.24	1.02	2.63	yes	yes	no	yes	AA	CC	AA	CG	GG/GG	1 copy	1 copy	0 copies	0 copies	0 copies	0 copies	wild type	wild type	wild type	mutation	wild type
504	Female	The Netherlands	Dutch	72	58	14	24.7676	32.44	1.99843	6.6	1.88707	4.6	3.39	1.35	0.65	1.75	yes	yes	yes	yes	AA	CT	AG	CC	GG/GG	1 copy	0 copies	1 copy	0 copies	0 copies	0 copies	mutation	wild type	wild type	wild type	mutation
507	Female	Moroccan	non-Dutch	53	40	13	30.4832	3.04	-0.245924	7.6	2.02815	7.8	3.36	0.84	2.11	1.57	yes	yes	yes	yes	AA	TT	999	CC	GG/GG	0 copies	0 copies	2 copies	0 copies	0 copies	0 copies	mutation	wild type	wild type	wild type	#NULL!
508	Female	The Netherlands	Dutch	62	43	19	39.8437	2.06	-0.576018	6.7	1.90211	8	5.2	1.16	1.68	3.28	yes	yes	yes	yes	AA	CT	AG	CG	GG/GG	0 copies	1 copy	1 copy	0 copies	0 copies	0 copies	mutation	wild type	wild type	mutation	mutation
509	Male	Moroccan	non-Dutch	70	52	18	36.0688	51.03	2.4465	7.8	2.05412	8.6	3.2	1.16	0.95	1.61	yes	yes	yes	yes	AA	CT	AG	CG	GG/GG	0 copies	1 copy	1 copy	0 copies	0 copies	0 copies	mutation	wild type	wild type	mutation	mutation
511	Male	The Netherlands	Dutch	71	60	11	27.1468	3.25	-0.187424	6.3	1.84055	8.8	3.47	1.28	0.59	1.92	yes	yes	yes	yes	AA	CT	AA	GG	GG/GG	0 copies	1 copy	0 copies	1 copy	0 copies	0 copies	mutation	wild type	wild type	mutation	wild type
512	Male	The Netherlands	Dutch	59	50	9	30.3126	8.82	0.731715	10.1	2.31254	17.3	9.51	0.37	36.58	666	past	no	yes	yes	999	CT	AA	CG	GG/GG	999	999	0 copies	999	999	0 copies	mutation	wild type	#NULL!	mutation	wild type
513	Female	The Netherlands	Dutch	47	35	12	46.0208	10.22	0.872428	7	1.94591	7.1	4.39	1.36	0.59	2.76	yes	yes	yes	yes	AA	CC	AA	CC	999	2 copies	0 copies	0 copies	0 copies	0 copies	0 copies	wild type	#NULL!	wild type	wild type	wild type
514	Male	SE Asian	non-Dutch	29	25	4	25.2092	0	-2.30259	6.1	1.80829	6.5	2.51	0.93	0.61	1.31	yes	yes	no	yes	AA	CC	AA	CC	GG/GG	2 copies	0 copies	0 copies	0 copies	0 copies	0 copies	wild type	wild type	wild type	wild type	wild type
515	Female	Moroccan	non-Dutch	63	57	6	30.0433	3.75	-0.060536	10.5	2.35138	7.7	3.65	0.87	1.11	2.28	yes	yes	yes	no	AA	CC	AA	CC	GG/GG	2 copies	0 copies	0 copies	0 copies	0 copies	0 copies	wild type	wild type	wild type	wild type	wild type
517	Female	SE Asian	non-Dutch	55	45	10	28.5075	0.58	-1.46918	6.2	1.82455	7.3	3.26	0.83	1.67	1.68	yes	yes	no	yes	AA	CC	AA	CG	GG/GG	1 copy	1 copy	0 copies	0 copies	0 copies	0 copies	wild type	wild type	wild type	mutation	wild type
518	Female	The Netherlands	Dutch	63	55	8	39.3525	1.71	-0.726467	6.5	1.8718	6.1	3.92	1.02	2.87	1.61	yes	yes	no	yes	999	999	999	999	GG/GG	999	999	999	999	999	0 copies	#NULL!	wild type	#NULL!	#NULL!	#NULL!
519	Male	Moroccan	non-Dutch	49	30	19	25.7276	2.45	-0.431363	7.5	2.0149	11.4	5.43	0.93	4.38	2.53	yes	yes	yes	yes	AA	CC	AA	CC	GG/GG	2 copies	0 copies	0 copies	0 copies	0 copies	0 copies	wild type	wild type	wild type	wild type	wild type
520	Male	The Netherlands	Dutch	56	46	10	22.9441	1.88	-0.650564	8.9	2.18605	6.7	6.09	3.14	0.74	2.62	past	no	yes	yes	AA	CT	AG	CG	GG/GG	0 copies	1 copy	1 copy	0 copies	0 copies	0 copies	mutation	wild type	wild type	mutation	mutation
521	Male	The Netherlands	Dutch	42	31	11	38.5343	0.37	-1.69825	7.4	2.00148	10.7	3.77	0.85	1.5	2.25	yes	yes	yes	yes	AA	CC	AA	CG	GG/GG	1 copy	1 copy	0 copies	0 copies	0 copies	0 copies	wild type	wild type	wild type	mutation	wild type
523	Female	Moroccan	non-Dutch	53	36	17	35.9375	11.7	1.00237	10.7	2.37024	11.3	3.92	0.76	1.47	2.5	yes	yes	yes	no	AA	CC	AA	CC	GG/GG	2 copies	0 copies	0 copies	0 copies	0 copies	0 copies	wild type	wild type	wild type	wild type	wild type
524	Female	SE Asian	non-Dutch	61	43	18	34.8502	15.68	1.28581	9.2	2.2192	6.9	4	0.7	3.2	1.86	yes	yes	yes	yes	AA	CT	AG	CC	GG/GG	1 copy	0 copies	1 copy	0 copies	0 copies	0 copies	mutation	wild type	wild type	wild type	mutation
525	Male	The Netherlands	Dutch	57	35	22	29.0659	2.79	-0.320347	7.5	2.0149	13.1	4.87	1.07	2.35	2.74	yes	yes	yes	yes	AA	CC	AA	CG	GG/GG	1 copy	1 copy	0 copies	0 copies	0 copies	0 copies	wild type	wild type	wild type	mutation	wild type
526	Female	SE Asian	non-Dutch	56	40	16	26.4463	1.16	-1.02101	8.3	2.11626	6.5	5.02	1.3	1.66	2.97	yes	yes	yes	yes	AA	CT	AG	CC	GG/GG	1 copy	0 copies	1 copy	0 copies	0 copies	0 copies	mutation	wild type	wild type	wild type	mutation
527	Female	The Netherlands	Dutch	70	62	8	22.3214	12.81	1.08982	8.3	2.11626	11.2	6.56	1.49	1.51	4.39	past	no	yes	yes	AA	CC	AA	CC	GG/GG	2 copies	0 copies	0 copies	0 copies	0 copies	0 copies	wild type	wild type	wild type	wild type	wild type
528	Female	The Netherlands	Dutch	80	69	11	39.3503	12.86	1.09359	6.7	1.90211	7.2	4.39	1.65	1.17	2.21	yes	yes	no	yes	AA	CC	AA	CG	GG/GG	1 copy	1 copy	0 copies	0 copies	0 copies	0 copies	wild type	wild type	wild type	mutation	wild type
529	Male	The Netherlands	Dutch	51	41	10	36.6289	2.02	-0.59211	7.1	1.96009	8.4	3.92	0.9	2.26	2	yes	yes	yes	yes	AA	TT	AG	CG	GG/GG	0 copies	0 copies	1 copy	1 copy	0 copies	0 copies	mutation	wild type	wild type	mutation	mutation
530	Female	The Netherlands	Dutch	79	62	17	24.2424	5.81	0.338892	6	1.79176	4.9	4.8	0.99	1.6	3.09	past	no	yes	no	AA	CT	AG	CC	GG/GG	1 copy	0 copies	1 copy	0 copies	0 copies	0 copies	mutation	wild type	wild type	wild type	mutation
531	Female	Turkey	non-Dutch	74	57	17	36.7902	4.55	0.113979	9.1	2.20827	7	4.46	1.42	0.97	2.6	yes	yes	yes	yes	AA	CT	AG	CC	GG/GG	1 copy	0 copies	1 copy	0 copies	0 copies	0 copies	mutation	wild type	wild type	wild type	mutation
533	Male	The Netherlands	Dutch	56	38	18	29.3629	3.28	-0.17934	8.3	2.11626	0	3.83	0.74	2.31	2.05	yes	yes	yes	yes	AG	CT	AA	CG	GG/GG	0 copies	0 copies	0 copies	1 copy	1 copy	0 copies	mutation	wild type	mutation	mutation	wild type
534	Male	Turkey	non-Dutch	69	46	23	32.6608	4.9	0.181693	8.4	2.12823	10	4.61	0.94	5.95	0.9925	yes	yes	yes	yes	AA	CT	AG	CC	GG/GG	1 copy	0 copies	1 copy	0 copies	0 copies	0 copies	mutation	wild type	wild type	wild type	mutation
535	Male	Moroccan	non-Dutch	49	38	11	25.7668	4.49	0.101896	7.3	1.98787	7.8	3.76	0.72	1.22	2.49	yes	yes	yes	yes	AA	CT	AG	CG	GG/GG	0 copies	1 copy	1 copy	0 copies	0 copies	0 copies	mutation	wild type	wild type	mutation	mutation
536	Male	Turkey	non-Dutch	59	37	22	37.0264	3.36	-0.158095	7.1	1.96009	7.1	3.99	0.82	1.82	2.35	yes	yes	yes	no	AA	CT	AG	CC	GA/GA	1 copy	0 copies	0 copies	0 copies	0 copies	1 copy	mutation	mutation	wild type	wild type	mutation
537	Female	The Netherlands	Dutch	50	38	12	50.519	9.77	0.829321	7.4	2.00148	5.1	3.57	0.86	1.9	1.86	yes	yes	yes	yes	AA	CC	AA	CC	GG/GG	2 copies	0 copies	0 copies	0 copies	0 copies	0 copies	wild type	wild type	wild type	wild type	wild type
538	Female	The Netherlands	Dutch	84	73	11	27.5802	0.43	-1.62727	7.7	2.04122	8.1	5.58	1.34	1.92	3.38	never	no	yes	yes	AA	CT	AA	CG	GG/GG	1 copy	0 copies	0 copies	1 copy	0 copies	0 copies	mutation	wild type	wild type	mutation	wild type
539	Female	Black African	non-Dutch	39	37	2	26.0276	2.13	-0.548466	6.9	1.93152	7.5	5.18	1.3	1.07	3.4	past	no	yes	yes	AA	TT	AA	GG	GG/GG	0 copies	0 copies	0 copies	2 copies	0 copies	0 copies	mutation	wild type	wild type	mutation	wild type
540	Male	The Netherlands	Dutch	59	58	1	25.7552	0.22	-1.90144	6	1.79176	6.2	4.19	1.48	0.98	2.27	yes	yes	no	yes	AA	CC	AA	CC	GG/GG	2 copies	0 copies	0 copies	0 copies	0 copies	0 copies	wild type	wild type	wild type	wild type	wild type
542	Male	SE Asian	non-Dutch	36	34	2	27.2509	1.03	-1.10544	5.9	1.77495	5.2	3.96	0.78	0.95	2.75	yes	yes	no	yes	AA	CC	AA	CC	GG/GG	2 copies	0 copies	0 copies	0 copies	0 copies	0 copies	wild type	wild type	wild type	wild type	wild type
544	Male	The Netherlands	Dutch	50	42	8	34.4161	3.74	-0.0629222	7.1	1.96009	7.9	3.71	0.96	1.47	2.09	yes	yes	yes	yes	AA	CT	AG	CC	GG/GG	1 copy	0 copies	1 copy	0 copies	0 copies	0 copies	mutation	wild type	wild type	wild type	mutation
545	Male	Moroccan	non-Dutch	61	59	2	27.5134	0.34	-1.73571	6.5	1.8718	6.4	3.95	1.11	1.14	2.33	yes	yes	no	yes	AG	CC	AA	CC	GG/GG	1 copy	0 copies	0 copies	0 copies	1 copy	0 copies	wild type	wild type	mutation	wild type	wild type
546	Female	Moroccan	non-Dutch	79	64	15	33.2986	2.35	-0.466507	8	2.07944	7	3.61	1.7	0.82	1.54	yes	yes	yes	yes	AA	CC	AA	CC	GG/GG	2 copies	0 copies	0 copies	0 copies	0 copies	0 copies	wild type	wild type	wild type	wild type	wild type
547	Male	Moroccan	non-Dutch	70	58	12	34.1598	5.35	0.262516	8.7	2.16332	11.9	4.86	1.73	0.94	2.71	yes	yes	yes	yes	AA	CC	AA	CC	GG/GG	2 copies	0 copies	0 copies	0 copies	0 copies	0 copies	wild type	wild type	wild type	wild type	wild type
548	Female	Turkey	non-Dutch	61	53	8	40.7713	1.25	-0.966479	7.8	2.05412	5.8	3.05	0.84	1.51	1.53	past	no	yes	yes	AA	CC	AA	CG	GG/GG	1 copy	1 copy	0 copies	0 copies	0 copies	0 copies	wild type	wild type	wild type	mutation	wild type
549	Male	The Netherlands	Dutch	66	57	9	666	5.79	0.33569	9.6	2.26176	12.7	4.97	1.12	1.76	3.06	yes	yes	no	yes	AA	999	999	999	GG/GG	999	999	999	999	0 copies	0 copies	#NULL!	wild type	wild type	#NULL!	#NULL!
550	Male	Turkey	non-Dutch	74	61	13	28.075	0.43	-1.62727	6	1.79176	5.7	3.64	1.07	1.31	1.98	yes	yes	yes	yes	AA	CC	AA	CG	GG/GG	1 copy	1 copy	0 copies	0 copies	0 copies	0 copies	wild type	wild type	wild type	mutation	wild type
551	Female	The Netherlands	Dutch	67	59	8	43.9342	25.45	1.75947	7.3	1.98787	8.7	5.49	0.93	2.68	3.35	yes	yes	yes	yes	AA	CT	AA	CG	GG/GG	1 copy	0 copies	0 copies	1 copy	0 copies	0 copies	mutation	wild type	wild type	mutation	wild type
552	Male	The Netherlands	Dutch	62	35	27	30.5241	4.9	0.181693	7.1	1.96009	6.9	4.13	1.08	1.63	2.32	yes	yes	yes	yes	AA	CT	AA	CG	GG/GG	1 copy	0 copies	0 copies	1 copy	0 copies	0 copies	mutation	wild type	wild type	mutation	wild type
553	Female	SE Asian	non-Dutch	45	26	19	34.9277	2.41	-0.445272	7.1	1.96009	8.2	4.26	1.07	1.75	2.4	yes	yes	yes	yes	AA	CC	AA	CG	GG/GG	1 copy	1 copy	0 copies	0 copies	0 copies	0 copies	wild type	wild type	wild type	mutation	wild type
554	Female	Black African	non-Dutch	63	61	2	24.7475	2.82	-0.311118	6.4	1.8563	6	7.86	1.62	1.07	5.76	yes	yes	no	no	AA	CT	AA	CC	GG/GG	1 copy	0 copies	0 copies	0 copies	0 copies	0 copies	mutation	wild type	wild type	wild type	wild type
555	Male	SE Asian	non-Dutch	62	50	12	27.1605	3.01	-0.254568	6.8	1.91692	8.2	2.94	0.94	0.8	1.64	yes	yes	yes	yes	AA	CT	AG	CC	GG/GG	1 copy	0 copies	1 copy	0 copies	0 copies	0 copies	mutation	wild type	wild type	wild type	mutation
556	Female	The Netherlands	Dutch	63	57	6	39.0393	4.39	0.0814278	6.5	1.8718	6.8	4.57	0.99	3.05	2.21	yes	yes	no	no	AA	CT	AG	CG	GG/GG	0 copies	1 copy	1 copy	0 copies	0 copies	0 copies	mutation	wild type	wild type	mutation	mutation
557	Female	SE Asian	non-Dutch	75	71	4	26.6667	1.57	-0.793614	5.9	1.77495	6.9	6.11	1.28	1.33	4.23	never	no	no	yes	AA	CC	AA	CC	GG/GG	2 copies	0 copies	0 copies	0 copies	0 copies	0 copies	wild type	wild type	wild type	wild type	wild type
558	Female	The Netherlands	Dutch	61	54	7	27.2173	2.16	-0.536886	10.2	2.32239	17.6	3.84	1.54	0.64	2.01	past	no	yes	yes	AA	CT	AG	CG	GG/GG	0 copies	1 copy	1 copy	0 copies	0 copies	0 copies	mutation	wild type	wild type	mutation	mutation
559	Female	SE Asian	non-Dutch	56	51	5	30.854	3.08	-0.234514	7.8	2.05412	8.1	4.04	1.19	1.5	2.17	yes	yes	no	yes	AA	CT	AA	CG	GG/GG	1 copy	0 copies	0 copies	1 copy	0 copies	0 copies	mutation	wild type	wild type	mutation	wild type
560	Female	The Netherlands	Dutch	66	65	1	25.5593	1.22	-0.984329	6.1	1.80829	8.7	4.95	1.1	1.89	3	yes	yes	no	yes	AA	CC	AA	CG	GG/GG	1 copy	1 copy	0 copies	0 copies	0 copies	0 copies	wild type	wild type	wild type	mutation	wild type
561	Female	The Netherlands	Dutch	55	53	2	45.7031	12.12	1.03637	6.5	1.8718	7.8	4.49	1.12	2.33	2.32	yes	yes	no	yes	AA	TT	AG	CG	GG/GG	0 copies	0 copies	1 copy	1 copy	0 copies	0 copies	mutation	wild type	wild type	mutation	mutation
562	Female	SE Asian	non-Dutch	67	47	20	21.3593	0.45	-1.60469	7.1	1.96009	8.8	4.59	1.55	1.18	2.51	yes	yes	yes	yes	AA	CC	AA	CC	GG/GG	2 copies	0 copies	0 copies	0 copies	0 copies	0 copies	wild type	wild type	wild type	wild type	wild type
563	Male	The Netherlands	Dutch	70	50	20	32.3689	5.24	0.243354	7.3	1.98787	8.3	5.7	1.01	0.89	4.29	yes	yes	yes	yes	AA	CT	AG	CC	GA/GA	1 copy	0 copies	0 copies	0 copies	0 copies	1 copy	mutation	mutation	wild type	wild type	mutation
565	Male	The Netherlands	Dutch	59	57	2	28.7356	5.82	0.340489	6.4	1.8563	8.2	3.92	1.44	2.19	1.49	yes	yes	no	yes	AA	CC	AA	CG	GG/GG	1 copy	1 copy	0 copies	0 copies	0 copies	0 copies	wild type	wild type	wild type	mutation	wild type
566	Male	The Netherlands	Dutch	58	43	15	30.7479	4.74	0.151306	5.9	1.77495	9	4.03	1.23	1	2.35	yes	yes	yes	yes	AA	CC	AA	CC	GG/GG	2 copies	0 copies	0 copies	0 copies	0 copies	0 copies	wild type	wild type	wild type	wild type	wild type
567	Male	The Netherlands	Dutch	64	39	25	38.8724	2.09	-0.564117	7.5	2.0149	8.2	4.57	0.85	2.92	2.41	yes	yes	yes	yes	AA	CT	AA	CG	GG/GG	1 copy	0 copies	0 copies	1 copy	0 copies	0 copies	mutation	wild type	wild type	mutation	wild type
570	Female	The Netherlands	Dutch	74	58	16	27.4756	3.62	-0.0920098	7.8	2.05412	9.7	4.45	1.24	1.36	2.6	yes	yes	yes	yes	AG	CC	AA	CG	GG/GG	0 copies	1 copy	0 copies	0 copies	1 copy	0 copies	wild type	wild type	mutation	mutation	wild type
571	Female	The Netherlands	Dutch	61	52	9	22.4813	0	-2.30259	6.6	1.88707	6.4	3.73	1.27	0.58	2.2	yes	yes	no	yes	AA	CC	AA	999	GG/GG	999	999	0 copies	999	0 copies	0 copies	wild type	wild type	wild type	#NULL!	wild type
572	Female	SE Asian	non-Dutch	52	34	18	29.8233	15.31	1.2626	8.2	2.10413	10.4	5.66	1.59	2.45	2.97	yes	yes	yes	yes	AA	CT	AG	CC	GG/GG	1 copy	0 copies	1 copy	0 copies	0 copies	0 copies	mutation	wild type	wild type	wild type	mutation
573	Male	The Netherlands	Dutch	62	59	3	29.668	3.21	-0.198306	6.9	1.93152	7.6	3.46	1.07	2.27	1.37	yes	yes	no	yes	AG	999	999	999	GG/GG	999	999	999	999	1 copy	0 copies	#NULL!	wild type	mutation	#NULL!	#NULL!
575	Male	SE Asian	non-Dutch	41	39	2	33.5146	2.18	-0.52924	6.4	1.8563	6.8	3.79	1	1.24	2.23	yes	yes	no	yes	AA	CC	AA	CC	GG/GG	2 copies	0 copies	0 copies	0 copies	0 copies	0 copies	wild type	wild type	wild type	wild type	wild type
577	Male	The Netherlands	Dutch	79	70	9	35.693	1.48	-0.83929	5.9	1.77495	8.3	4.58	1.18	1.72	2.63	yes	yes	yes	yes	AA	CC	AA	CC	GG/GG	2 copies	0 copies	0 copies	0 copies	0 copies	0 copies	wild type	wild type	wild type	wild type	wild type
578	Male	The Netherlands	Dutch	67	53	14	33.8021	14.12	1.18406	6.2	1.82455	9.7	3.9	1.6	1.32	1.71	yes	yes	no	yes	AA	CC	AA	CC	GG/GG	2 copies	0 copies	0 copies	0 copies	0 copies	0 copies	wild type	wild type	wild type	wild type	wild type
579	Male	The Netherlands	Dutch	65	45	20	27.7389	2.22	-0.514121	7.5	2.0149	6.9	4.23	1.48	1.93	1.88	yes	yes	yes	no	AA	CT	AG	CC	GA/GA	1 copy	0 copies	0 copies	0 copies	0 copies	1 copy	mutation	mutation	wild type	wild type	mutation
580	Female	SE Asian	non-Dutch	53	36	17	18.5901	1.74	-0.712647	6.1	1.80829	5.9	4.48	1.65	0.96	2.4	yes	yes	yes	yes	AA	CC	AA	CC	GG/GG	2 copies	0 copies	0 copies	0 copies	0 copies	0 copies	wild type	wild type	wild type	wild type	wild type
581	Female	The Netherlands	Dutch	79	66	13	45.5191	0.96	-1.15403	5.9	1.77495	9.7	3.29	1.09	1.24	1.64	yes	yes	yes	yes	AA	CT	AA	CG	GG/GG	1 copy	0 copies	0 copies	1 copy	0 copies	0 copies	mutation	wild type	wild type	mutation	wild type
582	Male	The Netherlands	Dutch	61	58	3	26.5514	1.46	-0.84973	6.3	1.84055	6.4	3.51	0.72	2.9	1.49	yes	yes	yes	yes	AA	CT	AG	CG	GA/GA	0 copies	1 copy	0 copies	0 copies	0 copies	1 copy	mutation	mutation	wild type	mutation	mutation
583	Female	Moroccan	non-Dutch	63	49	14	35.4925	13.12	1.11294	8.3	2.11626	8.4	3.35	0.98	0.77	2.02	yes	yes	yes	no	AA	CC	AA	CG	GG/GG	1 copy	1 copy	0 copies	0 copies	0 copies	0 copies	wild type	wild type	wild type	mutation	wild type
584	Female	The Netherlands	Dutch	74	61	13	33.1777	1.95	-0.62091	6.4	1.8563	6.3	4.17	1.61	1.06	2.08	yes	yes	no	yes	GG	CC	AA	CC	GG/GG	0 copies	0 copies	0 copies	0 copies	2 copies	0 copies	wild type	wild type	mutation	wild type	wild type
585	Female	Moroccan	non-Dutch	42	31	11	28.1625	0.78	-1.29105	6.9	1.93152	7.1	4.82	1.48	0.66	3.04	never	no	yes	yes	AA	CC	AA	CG	GG/GG	1 copy	1 copy	0 copies	0 copies	0 copies	0 copies	wild type	wild type	wild type	mutation	wild type
586	Male	The Netherlands	Dutch	84	71	13	29.4029	8.02	0.641419	6.2	1.82455	8.4	3.36	1.16	1.13	1.69	past	no	yes	yes	AA	CT	AG	CC	GA/GA	1 copy	0 copies	0 copies	0 copies	0 copies	1 copy	mutation	mutation	wild type	wild type	mutation
587	Male	SE Asian	non-Dutch	45	37	8	28.075	9.93	0.844862	8.3	2.11626	8.5	3.15	0.63	0.76	2.18	yes	yes	yes	yes	AA	CT	AA	CC	GG/GG	1 copy	0 copies	0 copies	0 copies	0 copies	0 copies	mutation	wild type	wild type	wild type	wild type
589	Female	Black African	non-Dutch	44	30	14	30.4498	1.54	-0.808609	7.1	1.96009	7	3.91	1.61	0.4	2.12	past	no	yes	yes	AA	CT	AG	CC	GA/GA	1 copy	0 copies	0 copies	0 copies	0 copies	1 copy	mutation	mutation	wild type	wild type	mutation
590	Male	Moroccan	non-Dutch	50	37	13	35.4367	1.59	-0.783741	7.3	1.98787	9	3.19	0.94	1.06	1.77	never	no	yes	no	AA	CT	AG	CG	GG/GG	0 copies	1 copy	1 copy	0 copies	0 copies	0 copies	mutation	wild type	wild type	mutation	mutation
591	Female	Moroccan	non-Dutch	44	39	5	32.0459	6.34	0.420216	7	1.94591	8.6	6.37	1.28	3.79	3.38	yes	yes	no	yes	AA	CT	AG	CC	GG/GG	1 copy	0 copies	1 copy	0 copies	0 copies	0 copies	mutation	wild type	wild type	wild type	mutation
593	Male	The Netherlands	Dutch	61	58	3	43.5989	8.49	0.695451	6.9	1.93152	9.6	4.89	1.02	2.12	2.92	yes	yes	no	yes	AA	CT	AA	CG	GG/GG	1 copy	0 copies	0 copies	1 copy	0 copies	0 copies	mutation	wild type	wild type	mutation	wild type
594	Male	Turkey	non-Dutch	61	53	8	35.9184	1.01	-1.11908	8.9	2.18605	10	4.2	1.05	1.6	2.43	yes	yes	yes	yes	AA	CC	AA	CG	GG/GG	1 copy	1 copy	0 copies	0 copies	0 copies	0 copies	wild type	wild type	wild type	mutation	wild type
595	Male	SE Asian	non-Dutch	44	40	4	34.3506	2.65	-0.364577	7	1.94591	8.6	4.37	0.9	1.31	2.88	yes	yes	yes	yes	AA	999	999	999	GG/GG	999	999	999	999	0 copies	0 copies	#NULL!	wild type	wild type	#NULL!	#NULL!
596	Female	Moroccan	non-Dutch	49	38	11	38.6675	5.21	0.238064	7.4	2.00148	8.3	4.37	0.87	0.91	3.09	yes	yes	yes	yes	AA	999	999	999	GG/GG	999	999	999	999	0 copies	0 copies	#NULL!	wild type	wild type	#NULL!	#NULL!
598	Female	Black African	non-Dutch	54	40	14	39.5558	19.83	1.51482	8.1	2.09186	7.6	3.43	1.07	0.72	2.04	yes	yes	yes	yes	AA	CT	AA	CG	GG/GG	1 copy	0 copies	0 copies	1 copy	0 copies	0 copies	mutation	wild type	wild type	mutation	wild type
599	Female	The Netherlands	Dutch	63	46	17	25.9701	1.81	-0.681124	7.3	1.98787	6.6	4.08	1.18	0.77	2.55	yes	yes	yes	yes	AA	CT	AA	CG	GG/GG	1 copy	0 copies	0 copies	1 copy	0 copies	0 copies	mutation	wild type	wild type	mutation	wild type
600	Male	The Netherlands	Dutch	75	56	19	26.595	0.96	-1.15403	6.5	1.8718	6.3	3.58	0.96	0.54	2.38	yes	yes	yes	yes	AA	CT	AA	CG	GG/GG	1 copy	0 copies	0 copies	1 copy	0 copies	0 copies	mutation	wild type	wild type	mutation	wild type
601	Male	The Netherlands	Dutch	73	72	1	29.0659	3.59	-0.0994159	6.2	1.82455	6.7	7.3	1.77	1.7	4.76	yes	yes	no	yes	AA	CC	AA	CG	GG/GG	1 copy	1 copy	0 copies	0 copies	0 copies	0 copies	wild type	wild type	wild type	mutation	wild type
602	Male	The Netherlands	Dutch	69	45	24	30.7934	1.15	-1.02726	6.5	1.8718	7	3.96	1.14	1.08	2.33	yes	yes	no	yes	AG	CC	AA	CC	GG/GG	1 copy	0 copies	0 copies	0 copies	1 copy	0 copies	wild type	wild type	mutation	wild type	wild type
603	Female	Moroccan	non-Dutch	54	48	6	36.523	3.69	-0.0749394	7.8	2.05412	7.2	3.87	1.38	0.71	2.17	yes	yes	yes	no	AA	CT	AG	CC	GG/GG	1 copy	0 copies	1 copy	0 copies	0 copies	0 copies	mutation	wild type	wild type	wild type	mutation
604	Male	Moroccan	non-Dutch	52	46	6	27.6817	1.55	-0.803586	7.3	1.98787	4.6	5.23	1.18	1.53	3.36	yes	yes	yes	yes	AA	CT	AG	CC	GG/GG	1 copy	0 copies	1 copy	0 copies	0 copies	0 copies	mutation	wild type	wild type	wild type	mutation
605	Female	Moroccan	non-Dutch	55	48	7	24.977	5.58	0.301433	9.8	2.28238	10.6	5.68	1.22	3.51	2.88	yes	yes	no	yes	AA	999	999	999	GG/GG	999	999	999	999	0 copies	0 copies	#NULL!	wild type	wild type	#NULL!	#NULL!
606	Male	The Netherlands	Dutch	88	81	7	21.9136	0.32	-1.7615	5.8	1.75786	5.7	3.79	1.3	0.58	2.23	yes	yes	no	yes	AA	999	999	999	GG/GG	999	999	999	999	0 copies	0 copies	#NULL!	wild type	wild type	#NULL!	#NULL!
608	Male	The Netherlands	Dutch	74	65	9	26.2649	2.66	-0.361352	6.9	1.93152	8.3	4.73	0.83	1.4	3.27	yes	yes	no	yes	AA	999	999	999	GG/GG	999	999	999	999	0 copies	0 copies	#NULL!	wild type	wild type	#NULL!	#NULL!
610	Female	The Netherlands	Dutch	82	75	7	22.7694	0.7	-1.35854	6	1.79176	6.5	3.44	1.66	0.87	1.39	yes	yes	no	yes	AA	CT	AG	CG	GG/GG	0 copies	1 copy	1 copy	0 copies	0 copies	0 copies	mutation	wild type	wild type	mutation	mutation
612	Female	Turkey	non-Dutch	75	63	12	28.0618	5.37	0.265961	7.7	2.04122	9.1	3.43	0.81	1.79	1.81	yes	yes	no	yes	AA	CC	AA	CG	GG/GG	1 copy	1 copy	0 copies	0 copies	0 copies	0 copies	wild type	wild type	wild type	mutation	wild type
613	Female	The Netherlands	Dutch	67	53	14	29.0533	1.91	-0.637747	7.4	2.00148	8.8	3.29	1.01	1.09	1.79	yes	yes	yes	yes	AA	CC	AA	CG	GG/GG	1 copy	1 copy	0 copies	0 copies	0 copies	0 copies	wild type	wild type	wild type	mutation	wild type
614	Male	The Netherlands	Dutch	58	51	7	25.963	0.74	-1.32423	6.7	1.90211	8.1	4.31	0.78	2.77	2.28	yes	yes	no	yes	AA	CT	AA	CG	GG/GG	1 copy	0 copies	0 copies	1 copy	0 copies	0 copies	mutation	wild type	wild type	mutation	wild type
615	Female	Black African	non-Dutch	54	47	7	43.7154	3.96	-0.0116977	6.6	1.88707	6.8	7.69	2.01	2.53	4.54	yes	yes	no	yes	AA	CT	AA	CG	GG/GG	1 copy	0 copies	0 copies	1 copy	0 copies	0 copies	mutation	wild type	wild type	mutation	wild type
616	Male	Moroccan	non-Dutch	50	30	20	30.0838	6.04	0.374998	6.5	1.8718	9.8	3.03	0.6	1.08	1.94	yes	yes	yes	yes	AA	TT	AG	CG	GG/GG	0 copies	0 copies	1 copy	1 copy	0 copies	0 copies	mutation	wild type	wild type	mutation	mutation
617	Male	Turkey	non-Dutch	64	48	16	28.9811	5.69	0.319523	7	1.94591	5	4.31	1.01	1.1	2.81	yes	yes	no	yes	AA	CT	AG	CC	GG/GG	1 copy	0 copies	1 copy	0 copies	0 copies	0 copies	mutation	wild type	wild type	wild type	mutation
618	Male	The Netherlands	Dutch	51	32	19	28.7356	6.99	0.51169	8.6	2.15176	5.9	4.66	1.39	1.08	2.78	never	no	yes	yes	AA	CC	AA	CG	GG/GG	1 copy	1 copy	0 copies	0 copies	0 copies	0 copies	wild type	wild type	wild type	mutation	wild type
619	Male	Moroccan	non-Dutch	70	59	11	32.6294	2.93	-0.27799	7.6	2.02815	6.4	3.42	0.88	2.15	1.57	yes	yes	yes	yes	AA	CC	AG	CC	GG/GG	1 copy	0 copies	0 copies	0 copies	0 copies	0 copies	wild type	wild type	wild type	wild type	mutation
620	Male	SE Asian	non-Dutch	42	33	9	26.1962	0.33	-1.74852	6.4	1.8563	6.2	2.7	0.71	0.85	1.61	yes	yes	yes	yes	AA	CC	AA	CC	GG/GG	2 copies	0 copies	0 copies	0 copies	0 copies	0 copies	wild type	wild type	wild type	wild type	wild type
621	Female	Black African	non-Dutch	58	43	15	25.0135	2.96	-0.269142	6.9	1.93152	5.8	4.43	1.58	0.93	2.43	past	no	yes	yes	AA	CT	AA	CC	GG/GG	1 copy	0 copies	0 copies	0 copies	0 copies	0 copies	mutation	wild type	wild type	wild type	wild type
622	Female	The Netherlands	Dutch	79	64	15	31.8339	3.43	-0.139869	7.8	2.05412	10.3	4.49	0.81	3.04	2.31	yes	yes	yes	yes	AA	CT	AG	CG	GA/GA	0 copies	1 copy	0 copies	0 copies	0 copies	1 copy	mutation	mutation	wild type	mutation	mutation
623	Male	The Netherlands	Dutch	58	48	10	31.4564	2.28	-0.491863	7.4	2.00148	11.8	5.95	0.85	5.59	2.5845	yes	yes	yes	yes	AA	CC	AA	CC	GG/GG	2 copies	0 copies	0 copies	0 copies	0 copies	0 copies	wild type	wild type	wild type	wild type	wild type
624	Male	Moroccan	non-Dutch	62	50	12	30.1194	4.19	0.0391897	8.6	2.15176	6	3.93	0.97	0.9	2.56	yes	yes	yes	yes	AA	CT	AG	CC	GG/GG	1 copy	0 copies	1 copy	0 copies	0 copies	0 copies	mutation	wild type	wild type	wild type	mutation
625	Male	The Netherlands	Dutch	69	50	19	33.1726	0.86	-1.22783	7	1.94591	12.8	3.92	1.15	1.89	1.92	yes	yes	yes	yes	AA	CC	AA	CG	GG/GG	1 copy	1 copy	0 copies	0 copies	0 copies	0 copies	wild type	wild type	wild type	mutation	wild type
626	Female	Moroccan	non-Dutch	53	32	21	43.0339	11.2	0.960332	10.6	2.36085	14.7	5.95	0.81	2.34	4.09	yes	yes	yes	yes	AA	CT	AA	GG	GG/GG	0 copies	1 copy	0 copies	1 copy	0 copies	0 copies	mutation	wild type	wild type	mutation	wild type
627	Male	The Netherlands	Dutch	67	59	8	25.1808	4.18	0.0370302	6.1	1.80829	6.8	3.29	0.74	1.36	1.94	yes	yes	yes	yes	AA	999	999	999	GG/GG	999	999	999	999	0 copies	0 copies	#NULL!	wild type	wild type	#NULL!	#NULL!
628	Female	Turkey	non-Dutch	50	40	10	666	4.45	0.093759	7.2	1.97408	7.9	3.53	1.03	1.75	1.71	yes	yes	yes	yes	AA	999	999	999	GG/GG	999	999	999	999	0 copies	0 copies	#NULL!	wild type	wild type	#NULL!	#NULL!
629	Female	Moroccan	non-Dutch	58	40	18	30.863	5.01	0.202061	7.6	2.02815	10.9	6.1	1.71	2.25	3.38	yes	yes	yes	yes	AA	CC	AA	CC	GG/GG	2 copies	0 copies	0 copies	0 copies	0 copies	0 copies	wild type	wild type	wild type	wild type	wild type
632	Female	The Netherlands	Dutch	66	56	10	30.863	4.83	0.168512	7.3	1.98787	6.3	3.07	0.86	1.35	1.6	yes	yes	yes	yes	AA	CT	AA	CG	GG/GG	1 copy	0 copies	0 copies	1 copy	0 copies	0 copies	mutation	wild type	wild type	mutation	wild type
633	Female	The Netherlands	Dutch	71	67	4	39.6825	5.29	0.25211	6.4	1.8563	7.3	3.82	0.89	2.23	1.93	yes	yes	no	yes	AA	CC	AA	CG	GG/GG	1 copy	1 copy	0 copies	0 copies	0 copies	0 copies	wild type	wild type	wild type	mutation	wild type
634	Female	The Netherlands	Dutch	72	65	7	32.9879	7.01	0.514376	7.3	1.98787	7.5	4.92	0.99	2.88	2.63	yes	yes	no	yes	AA	CT	AG	CC	GG/GG	1 copy	0 copies	1 copy	0 copies	0 copies	0 copies	mutation	wild type	wild type	wild type	mutation
635	Female	SE Asian	non-Dutch	47	40	7	25.3906	4.71	0.145504	6.9	1.93152	6.2	4.67	1.72	1.81	2.14	yes	yes	yes	yes	AA	CC	AA	CC	GG/GG	2 copies	0 copies	0 copies	0 copies	0 copies	0 copies	wild type	wild type	wild type	wild type	wild type
637	Male	The Netherlands	Dutch	56	48	8	28.5319	0.89	-1.20511	8.2	2.10413	7.7	3.14	1.36	0.67	1.48	yes	yes	yes	yes	AA	CT	AA	CG	GG/GG	1 copy	0 copies	0 copies	1 copy	0 copies	0 copies	mutation	wild type	wild type	mutation	wild type
638	Female	The Netherlands	Dutch	49	45	4	29.3878	0.97	-1.14694	5.7	1.74047	5.8	3.57	1.17	1.1	1.9	yes	yes	no	yes	AA	CT	AG	CG	GG/GG	0 copies	1 copy	1 copy	0 copies	0 copies	0 copies	mutation	wild type	wild type	mutation	mutation
639	Male	SE Asian	non-Dutch	52	50	2	28.9461	3.95	-0.0139701	6.7	1.90211	7.6	5.01	1.23	1.72	3.01	yes	yes	no	yes	AA	CC	AA	CG	GG/GG	1 copy	1 copy	0 copies	0 copies	0 copies	0 copies	wild type	wild type	wild type	mutation	wild type
640	Female	The Netherlands	Dutch	75	65	10	27.9431	3.14	-0.21764	6.8	1.91692	9.3	5.81	1.11	1.86	3.86	yes	yes	no	yes	999	CC	999	CC	GG/GG	999	0 copies	999	0 copies	999	0 copies	wild type	wild type	#NULL!	wild type	#NULL!
642	Female	The Netherlands	Dutch	86	74	12	34.6021	9.86	0.838092	8.2	2.10413	9.6	6.81	1.35	2.92	4.15	past	no	yes	yes	AA	CC	AA	GG	GG/GG	0 copies	2 copies	0 copies	0 copies	0 copies	0 copies	wild type	wild type	wild type	mutation	wild type
644	Male	The Netherlands	Dutch	69	52	17	33.309	1.77	-0.699015	7.2	1.97408	9.4	4.86	1.02	2.61	2.67	yes	yes	yes	yes	AA	CC	AA	CC	GG/GG	2 copies	0 copies	0 copies	0 copies	0 copies	0 copies	wild type	wild type	wild type	wild type	wild type
646	Male	The Netherlands	Dutch	82	78	4	17.4329	0	-2.30259	5.7	1.74047	6.4	3.86	1.72	0.46	1.93	yes	yes	yes	no	AA	CT	AG	CC	GG/GG	1 copy	0 copies	1 copy	0 copies	0 copies	0 copies	mutation	wild type	wild type	wild type	mutation
649	Male	SE Asian	non-Dutch	56	47	9	26.7578	8.59	0.70658	7.6	2.02815	6.9	3.28	0.78	1.34	1.9	yes	yes	yes	yes	AA	CC	AA	CG	GG/GG	1 copy	1 copy	0 copies	0 copies	0 copies	0 copies	wild type	wild type	wild type	mutation	wild type
650	Female	SE Asian	non-Dutch	60	59	1	19.025	0.37	-1.69825	6.3	1.84055	7.9	5.52	2.04	0.52	3.25	yes	yes	no	yes	AA	TT	AA	GG	GG/GG	0 copies	0 copies	0 copies	2 copies	0 copies	0 copies	mutation	wild type	wild type	mutation	wild type
652	Female	Moroccan	non-Dutch	46	34	12	33.3333	6.04	0.374998	7.3	1.98787	7.5	3.77	0.84	1.13	2.42	yes	yes	yes	yes	AA	CC	AA	CG	GG/GG	1 copy	1 copy	0 copies	0 copies	0 copies	0 copies	wild type	wild type	wild type	mutation	wild type
653	Male	The Netherlands	Dutch	53	44	9	29.0253	8.79	0.728472	7	1.94591	8.5	3.94	0.82	1.47	2.46	yes	yes	yes	yes	AA	CC	AA	CC	GG/GG	2 copies	0 copies	0 copies	0 copies	0 copies	0 copies	wild type	wild type	wild type	wild type	wild type
654	Female	Turkey	non-Dutch	48	40	8	37.8041	5.11	0.220225	7.4	2.00148	7.5	3.08	0.94	1.32	1.55	yes	yes	yes	yes	AA	CC	AG	CC	GG/GG	1 copy	0 copies	0 copies	0 copies	0 copies	0 copies	wild type	wild type	wild type	wild type	mutation
655	Male	The Netherlands	Dutch	85	67	18	21.1327	6.01	0.370362	8	2.07944	9.1	4.35	1.47	0.55	2.63	yes	yes	yes	no	AA	CC	AA	CG	GG/GG	1 copy	1 copy	0 copies	0 copies	0 copies	0 copies	wild type	wild type	wild type	mutation	wild type
658	Female	The Netherlands	Dutch	75	44	31	28.4053	0.93	-1.1756	8.6	2.15176	15.5	3.49	1.15	1.38	1.72	yes	yes	yes	yes	AA	CC	AA	CG	GG/GG	1 copy	1 copy	0 copies	0 copies	0 copies	0 copies	wild type	wild type	wild type	mutation	wild type
659	Female	The Netherlands	Dutch	62	59	3	34.626	2.92	-0.280957	7.9	2.06686	13.5	7.33	1.08	3.09	4.86	past	no	no	no	AA	CT	AG	CG	GG/GG	0 copies	1 copy	1 copy	0 copies	0 copies	0 copies	mutation	wild type	wild type	mutation	mutation
660	Male	Black African	non-Dutch	61	54	7	39.7361	3.38	-0.152853	8.6	2.15176	10.6	6.51	1.89	0.75	4.28	yes	yes	no	yes	AA	CC	AA	CC	GG/GG	2 copies	0 copies	0 copies	0 copies	0 copies	0 copies	wild type	wild type	wild type	wild type	wild type
661	Male	The Netherlands	Dutch	68	48	20	23.3556	20.46	1.54541	9.2	2.2192	7.4	3.99	0.99	1.21	2.46	yes	yes	yes	no	AG	CC	AG	CC	GG/GG	0 copies	0 copies	0 copies	0 copies	1 copy	0 copies	wild type	wild type	mutation	wild type	mutation
663	Female	SE Asian	non-Dutch	78	51	27	40.6318	6.59	0.456395	7.2	1.97408	8.9	4.44	1.41	0.95	2.6	666	no	yes	no	AA	CT	AG	CC	GG/GG	1 copy	0 copies	1 copy	0 copies	0 copies	0 copies	mutation	wild type	wild type	wild type	mutation
664	Male	The Netherlands	Dutch	57	49	8	33.2515	2.51	-0.410855	6.2	1.82455	6.4	4.4	1.1	0.71	2.98	yes	yes	yes	yes	AA	CC	AA	CG	GG/GG	1 copy	1 copy	0 copies	0 copies	0 copies	0 copies	wild type	wild type	wild type	mutation	wild type
665	Male	The Netherlands	Dutch	60	48	12	27.4717	5.24	0.243354	8.5	2.14007	10.4	4.58	0.75	3.45	2.28	yes	yes	yes	yes	AA	CT	AG	CC	GG/GG	1 copy	0 copies	1 copy	0 copies	0 copies	0 copies	mutation	wild type	wild type	wild type	mutation
666	Male	Black African	non-Dutch	55	51	4	666	1.56	-0.798587	6.6	1.88707	0	5.3	1.18	1.27	3.55	yes	yes	no	yes	AA	CC	AA	CC	GG/GG	2 copies	0 copies	0 copies	0 copies	0 copies	0 copies	wild type	wild type	wild type	wild type	wild type
666	Female	The Netherlands	Dutch	79	68	11	29.9967	6.27	0.409846	8.6	2.15176	14.2	4.75	1.49	3.11	1.86	yes	yes	yes	yes	AA	CT	AA	GG	GG/GG	0 copies	1 copy	0 copies	1 copy	0 copies	0 copies	mutation	wild type	wild type	mutation	wild type
666	Male	The Netherlands	Dutch	72	52	20	29.7004	2.71	-0.345381	6.1	1.80829	0	2.77	0.85	0.8	1.56	yes	yes	yes	yes	AA	CT	AA	CG	GG/GG	1 copy	0 copies	0 copies	1 copy	0 copies	0 copies	mutation	wild type	wild type	mutation	wild type
668	Female	The Netherlands	Dutch	38	32	6	21.7994	0.46	-1.59359	11.1	2.40695	10	4.1	1.64	0.43	2.27	never	no	yes	yes	AG	CT	AA	CG	GG/GG	0 copies	0 copies	0 copies	1 copy	1 copy	0 copies	mutation	wild type	mutation	mutation	wild type
669	Male	The Netherlands	Dutch	61	46	15	35.3218	1.77	-0.699015	6.2	1.82455	6.4	4.69	1.18	1.68	2.75	past	no	yes	yes	AA	CT	AG	CC	GG/GG	1 copy	0 copies	1 copy	0 copies	0 copies	0 copies	mutation	wild type	wild type	wild type	mutation
670	Female	Turkey	non-Dutch	63	45	18	33.2265	1.75	-0.708082	8	2.07944	3.8	4.77	0.85	2.25	2.91	yes	yes	yes	yes	AA	CT	AG	CC	GG/GG	1 copy	0 copies	1 copy	0 copies	0 copies	0 copies	mutation	wild type	wild type	wild type	mutation
671	Male	Turkey	non-Dutch	64	38	26	26.9531	2.36	-0.462936	7	1.94591	6.7	2.85	0.71	3.46	0.58	yes	yes	yes	yes	AA	CT	AG	CG	GG/GG	0 copies	1 copy	1 copy	0 copies	0 copies	0 copies	mutation	wild type	wild type	mutation	mutation
674	Male	The Netherlands	Dutch	64	46	18	28.089	0.44	-1.61592	8	2.07944	12.2	3.67	0.89	1.33	2.18	yes	yes	yes	yes	AA	CT	AG	CC	GG/GG	1 copy	0 copies	1 copy	0 copies	0 copies	0 copies	mutation	wild type	wild type	wild type	mutation
675	Female	The Netherlands	Dutch	80	64	16	37.1821	4.42	0.0876124	8.2	2.10413	11	3.67	0.73	2.99	1.59	never	no	yes	yes	AA	CT	AG	CC	GG/GG	1 copy	0 copies	1 copy	0 copies	0 copies	0 copies	mutation	wild type	wild type	wild type	mutation
677	Male	Moroccan	non-Dutch	64	52	12	27.4145	1.49	-0.83411	10.1	2.31254	14.9	5.13	1.05	1.46	3.42	yes	yes	yes	no	AA	CT	AG	CC	GG/GG	1 copy	0 copies	1 copy	0 copies	0 copies	0 copies	mutation	wild type	wild type	wild type	mutation
678	Male	The Netherlands	Dutch	62	47	15	28.6801	0.77	-1.29924	7.2	1.97408	11.1	4.22	1.57	0.82	2.28	yes	yes	yes	yes	AG	CC	AA	CG	GG/GG	0 copies	1 copy	0 copies	0 copies	1 copy	0 copies	wild type	wild type	mutation	mutation	wild type
679	Male	The Netherlands	Dutch	55	52	3	27.853	0.23	-1.88653	6.1	1.80829	7.4	3.42	0.68	2.8	1.48	yes	yes	yes	yes	AA	CC	AA	GG	GG/GG	0 copies	2 copies	0 copies	0 copies	0 copies	0 copies	wild type	wild type	wild type	mutation	wild type
680	Male	The Netherlands	Dutch	59	39	20	36.2275	1.43	-0.865597	6.1	1.80829	10.5	3.92	1.44	2.02	1.57	yes	yes	yes	yes	AA	CT	AG	CC	GG/GG	1 copy	0 copies	1 copy	0 copies	0 copies	0 copies	mutation	wild type	wild type	wild type	mutation
681	Female	The Netherlands	Dutch	59	47	12	33.8741	0.39	-1.67402	6.3	1.84055	4.8	5.48	0.73	3.15	3.33	never	no	yes	yes	AA	TT	AG	CG	GG/GG	0 copies	0 copies	1 copy	1 copy	0 copies	0 copies	mutation	wild type	wild type	mutation	mutation
682	Male	The Netherlands	Dutch	77	47	30	33.3947	6.63	0.462064	6.6	1.88707	6.9	4.5	0.92	1.57	2.87	yes	yes	yes	yes	AA	CT	AG	CG	GG/GG	0 copies	1 copy	1 copy	0 copies	0 copies	0 copies	mutation	wild type	wild type	mutation	mutation
685	Female	The Netherlands	Dutch	66	57	9	32.8125	2.02	-0.59211	7.4	2.00148	8.2	3.8	0.92	1.26	2.31	past	no	yes	yes	AA	TT	AG	CC	GG/GG	0 copies	0 copies	2 copies	0 copies	0 copies	0 copies	mutation	wild type	wild type	wild type	mutation
686	Female	The Netherlands	Dutch	64	50	14	24.3375	0.68	-1.37615	10.5	2.35138	17.5	3.21	1.29	0.51	1.69	yes	yes	yes	yes	AA	CC	AA	CG	GG/GG	1 copy	1 copy	0 copies	0 copies	0 copies	0 copies	wild type	wild type	wild type	mutation	wild type
690	Male	The Netherlands	Dutch	72	68	4	31.6374	3.36	-0.158095	6.5	1.8718	5.1	4.49	0.95	2.27	2.52	yes	yes	yes	yes	AA	CC	AA	CC	GG/GG	2 copies	0 copies	0 copies	0 copies	0 copies	0 copies	wild type	wild type	wild type	wild type	wild type
692	Female	SE Asian	non-Dutch	61	46	15	39.6747	0.91	-1.19025	7.7	2.04122	11.8	3.08	1.15	1.12	1.43	yes	yes	yes	yes	AA	CC	AA	CC	GG/GG	2 copies	0 copies	0 copies	0 copies	0 copies	0 copies	wild type	wild type	wild type	wild type	wild type
693	Male	The Netherlands	Dutch	88	76	12	26.9274	2.42	-0.441777	7.1	1.96009	8	4.22	0.89	2.18	2.35	yes	yes	yes	yes	AA	CT	AA	CG	GG/GG	1 copy	0 copies	0 copies	1 copy	0 copies	0 copies	mutation	wild type	wild type	mutation	wild type
698	Male	SE Asian	non-Dutch	54	44	10	33.4124	4.98	0.196547	9.4	2.24071	11.7	5.25	0.83	2.1	3.48	yes	yes	yes	yes	AA	CT	AG	CG	GG/GG	0 copies	1 copy	1 copy	0 copies	0 copies	0 copies	mutation	wild type	wild type	mutation	mutation
699	Male	Moroccan	non-Dutch	34	25	9	25.3515	0.29	-1.80146	8.5	2.14007	13.5	4.74	1	1.91	2.88	yes	yes	no	yes	999	CC	999	GG	999	999	999	999	999	999	999	wild type	#NULL!	#NULL!	mutation	#NULL!
701	Male	The Netherlands	Dutch	77	70	7	18.2857	1.91	-0.637747	7.3	1.98787	7.7	5.84	1.36	3.48	2.91	yes	yes	no	yes	AA	CC	AA	CG	GG/GG	1 copy	1 copy	0 copies	0 copies	0 copies	0 copies	wild type	wild type	wild type	mutation	wild type
704	Male	SE Asian	non-Dutch	42	36	6	32.0988	2.54	-0.400756	7.1	1.96009	7.6	4.49	1.05	2.37	2.37	yes	yes	no	yes	AA	CT	AG	CC	GG/GG	1 copy	0 copies	1 copy	0 copies	0 copies	0 copies	mutation	wild type	wild type	wild type	mutation
705	Male	The Netherlands	Dutch	50	48	2	27.4717	1.1	-1.05909	6.3	1.84055	6.6	6	0.85	3.91	3.39	yes	yes	no	yes	AA	CT	AG	CC	GG/GG	1 copy	0 copies	1 copy	0 copies	0 copies	0 copies	mutation	wild type	wild type	wild type	mutation
706	Female	Moroccan	non-Dutch	63	45	18	38.0886	11.61	0.994932	7.2	1.97408	9.2	4.15	1.02	1.25	2.57	yes	yes	yes	yes	AA	CC	AA	CG	GG/GG	1 copy	1 copy	0 copies	0 copies	0 copies	0 copies	wild type	wild type	wild type	mutation	wild type
707	Female	Black African	non-Dutch	57	56	1	23.1405	0.85	-1.23551	6.4	1.8563	6.7	4.36	0.98	1.46	2.72	never	no	no	yes	AA	CC	AA	CC	GG/GG	2 copies	0 copies	0 copies	0 copies	0 copies	0 copies	wild type	wild type	wild type	wild type	wild type
708	Male	SE Asian	non-Dutch	52	41	11	31.7083	0.53	-1.51915	9.9	2.29253	15.4	4.86	0.85	6.65	1.33	yes	yes	yes	yes	AA	CC	AA	CG	GG/GG	1 copy	1 copy	0 copies	0 copies	0 copies	0 copies	wild type	wild type	wild type	mutation	wild type
710	Male	The Netherlands	Dutch	78	68	10	28.6851	7.16	0.534295	6.3	1.84055	5.2	3.8	0.85	1.97	2.06	yes	yes	yes	yes	AA	CC	AA	GG	GG/GG	0 copies	2 copies	0 copies	0 copies	0 copies	0 copies	wild type	wild type	wild type	mutation	wild type
714	Female	The Netherlands	Dutch	48	45	3	36.3322	5.32	0.257326	6.4	1.8563	6.6	4.13	0.79	1.23	2.79	yes	yes	no	no	AA	TT	AG	CG	GG/GG	0 copies	0 copies	1 copy	1 copy	0 copies	0 copies	mutation	wild type	wild type	mutation	mutation
715	Female	Black African	non-Dutch	51	39	12	43.2526	4.18	0.0370302	9.3	2.23001	11.6	3.62	1.32	1.17	1.77	yes	yes	yes	yes	AA	CT	AG	CC	GG/GG	1 copy	0 copies	1 copy	0 copies	0 copies	0 copies	mutation	wild type	wild type	wild type	mutation
718	Female	The Netherlands	Dutch	57	48	9	35.4308	2.66	-0.361352	8.5	2.14007	7.9	5.09	1.63	0.97	3.02	yes	yes	yes	yes	AA	TT	AG	CG	GG/GG	0 copies	0 copies	1 copy	1 copy	0 copies	0 copies	mutation	wild type	wild type	mutation	mutation
719	Female	Black African	non-Dutch	79	69	10	21.3675	1	-1.12598	6.8	1.91692	6	7.25	1.92	0.63	5.05	yes	yes	no	no	AA	CT	AA	CC	GG/GG	1 copy	0 copies	0 copies	0 copies	0 copies	0 copies	mutation	wild type	wild type	wild type	wild type
720	Female	The Netherlands	Dutch	56	47	9	28.5483	7.83	0.61872	6.7	1.90211	5.9	3.65	1.21	1.69	1.68	yes	yes	yes	yes	AA	CC	AA	CG	GG/GG	1 copy	1 copy	0 copies	0 copies	0 copies	0 copies	wild type	wild type	wild type	mutation	wild type
721	Female	Moroccan	non-Dutch	53	47	6	27.993	2.79	-0.320347	6.5	1.8718	7.6	4.52	1.35	1.32	2.58	never	no	yes	yes	AA	CC	AA	CC	GG/GG	2 copies	0 copies	0 copies	0 copies	0 copies	0 copies	wild type	wild type	wild type	wild type	wild type
722	Female	SE Asian	non-Dutch	61	41	20	25.8478	0.31	-1.77464	7.9	2.06686	8.4	4.24	0.89	1.36	2.74	yes	yes	no	yes	AA	CC	AA	GG	GG/GG	0 copies	2 copies	0 copies	0 copies	0 copies	0 copies	wild type	wild type	wild type	mutation	wild type
724	Female	The Netherlands	Dutch	56	51	5	37.911	4.54	0.111975	6.3	1.84055	8	6.97	1.19	1.72	5.01	yes	yes	no	no	AA	999	999	999	GG/GG	999	999	999	999	0 copies	0 copies	#NULL!	wild type	wild type	#NULL!	#NULL!
725	Male	SE Asian	non-Dutch	65	54	11	33.4554	0.94	-1.16836	9	2.19722	7.5	5.03	1.26	2.49	2.65	yes	yes	yes	yes	AA	CC	AA	CG	GG/GG	1 copy	1 copy	0 copies	0 copies	0 copies	0 copies	wild type	wild type	wild type	mutation	wild type
727	Male	The Netherlands	Dutch	64	58	6	28.3874	6.73	0.476098	6.5	1.8718	9	4.37	0.61	2.95	2.43	yes	yes	no	yes	AA	CC	AA	CC	GG/GG	2 copies	0 copies	0 copies	0 copies	0 copies	0 copies	wild type	wild type	wild type	wild type	wild type
728	Male	Turkey	non-Dutch	67	52	15	28.7317	4.39	0.0814278	9	2.19722	13.3	4.89	1.12	1.19	3.23	past	no	yes	yes	AA	CC	AA	CC	GG/GG	2 copies	0 copies	0 copies	0 copies	0 copies	0 copies	wild type	wild type	wild type	wild type	wild type
731	Female	Moroccan	non-Dutch	47	34	13	27.9431	1.21	-0.99035	6.3	1.84055	7.2	3.25	1.12	0.8	1.77	yes	yes	yes	yes	AA	CT	AA	CG	GG/GG	1 copy	0 copies	0 copies	1 copy	0 copies	0 copies	mutation	wild type	wild type	mutation	wild type
732	Male	The Netherlands	Dutch	54	39	15	35.1852	2.05	-0.580017	7.9	2.06686	10	4.66	0.63	2.87	2.74	yes	yes	yes	yes	AA	CC	AA	CG	GG/GG	1 copy	1 copy	0 copies	0 copies	0 copies	0 copies	wild type	wild type	wild type	mutation	wild type
733	Male	The Netherlands	Dutch	50	45	5	38.4789	5.64	0.311341	8.8	2.17475	9.2	4.06	1.09	1.24	2.41	yes	yes	no	yes	AA	CT	AA	CG	GG/GG	1 copy	0 copies	0 copies	1 copy	0 copies	0 copies	mutation	wild type	wild type	mutation	wild type
734	Female	The Netherlands	Dutch	52	47	5	22.2041	4.12	0.0239745	5.9	1.77495	8.6	5.5	1.37	4.74	1.997	yes	yes	yes	yes	AG	CC	AA	CG	GG/GG	0 copies	1 copy	0 copies	0 copies	1 copy	0 copies	wild type	wild type	mutation	mutation	wild type
735	Male	SE Asian	non-Dutch	57	47	10	23.5294	6.79	0.484425	8.7	2.16332	11.1	3.32	0.88	1.14	1.93	yes	yes	yes	yes	AA	CC	AA	CC	GG/GG	2 copies	0 copies	0 copies	0 copies	0 copies	0 copies	wild type	wild type	wild type	wild type	wild type
736	Female	The Netherlands	Dutch	67	47	20	41.952	0.99	-1.13292	7.7	2.04122	10.2	2.9	1.05	0.95	1.42	yes	yes	yes	yes	AG	CC	AA	CG	GG/GG	0 copies	1 copy	0 copies	0 copies	1 copy	0 copies	wild type	wild type	mutation	mutation	wild type
737	Male	The Netherlands	Dutch	66	59	7	28.306	0.89	-1.20511	7.6	2.02815	7.6	3.02	0.73	1.47	1.63	yes	yes	yes	yes	AA	CT	AA	CG	GG/GG	1 copy	0 copies	0 copies	1 copy	0 copies	0 copies	mutation	wild type	wild type	mutation	wild type
738	Male	The Netherlands	Dutch	69	54	15	40.6963	6.38	0.426093	8.9	2.18605	6.3	2.97	0.58	3.17	0.96	yes	yes	yes	yes	AA	CC	AA	CC	GG/GG	2 copies	0 copies	0 copies	0 copies	0 copies	0 copies	wild type	wild type	wild type	wild type	wild type
739	Female	Turkey	non-Dutch	68	51	17	38.1042	5.56	0.298109	6.4	1.8563	8	3.86	1.19	1.23	2.12	yes	yes	yes	yes	AA	CT	AA	999	GG/GG	999	999	0 copies	999	0 copies	0 copies	mutation	wild type	wild type	#NULL!	wild type
741	Male	Turkey	non-Dutch	65	54	11	42.6079	4.84	0.170406	6.6	1.88707	7.6	3.42	0.69	1.26	2.16	yes	yes	no	yes	AA	CC	AA	999	GG/GG	999	999	0 copies	999	0 copies	0 copies	wild type	wild type	wild type	#NULL!	wild type
742	Male	Turkey	non-Dutch	73	58	15	32.3689	4.85	0.172296	10.4	2.34181	9	3.33	0.64	1.18	2.16	yes	yes	yes	yes	AA	CC	AA	999	GG/GG	999	999	0 copies	999	0 copies	0 copies	wild type	wild type	wild type	#NULL!	wild type
744	Female	The Netherlands	Dutch	50	34	16	22.7615	6.1	0.384207	7.6	2.02815	6.9	7.54	0.88	3.37	5.14	yes	yes	yes	yes	AA	CC	AA	999	GG/GG	999	999	0 copies	999	0 copies	0 copies	wild type	wild type	wild type	#NULL!	wild type
745	Male	Moroccan	non-Dutch	47	37	10	30.7564	1.16	-1.02101	7.8	2.05412	9.8	3.05	0.71	3.92	0.58	yes	yes	yes	yes	AA	999	999	999	999	999	999	999	999	0 copies	999	#NULL!	#NULL!	wild type	#NULL!	#NULL!
746	Male	Moroccan	non-Dutch	36	33	3	25.7668	0.98	-1.13991	6.9	1.93152	7.8	4.34	1.05	0.62	3.01	yes	yes	no	yes	AA	999	999	999	999	999	999	999	999	0 copies	999	#NULL!	#NULL!	wild type	#NULL!	#NULL!
748	Female	Black African	non-Dutch	53	39	14	29.7578	2.29	-0.488201	13.2	2.58022	12.7	4.77	1.6	1.16	2.65	yes	yes	yes	no	AA	CT	AG	999	GG/GG	999	999	999	999	0 copies	0 copies	mutation	wild type	wild type	#NULL!	mutation
750	Male	Black African	non-Dutch	61	44	17	39.7924	0.21	-1.91657	8.3	2.11626	7.6	3.87	1.1	0.93	2.35	yes	yes	yes	yes	AA	CC	AA	999	GG/GG	999	999	0 copies	999	0 copies	0 copies	wild type	wild type	wild type	#NULL!	wild type
754	Female	The Netherlands	Dutch	66	49	17	35.9954	2.12	-0.552356	8.1	2.09186	14.1	4.06	0.97	1.24	2.53	never	no	yes	no	AA	CT	AA	999	GG/GG	999	999	0 copies	999	0 copies	0 copies	mutation	wild type	wild type	#NULL!	wild type
756	Female	Black African	non-Dutch	43	38	5	30.116	1.41	-0.876316	7.2	1.97408	7.1	3.04	0.84	0.71	1.88	yes	yes	yes	yes	999	999	999	999	GA/GA	999	999	999	999	999	1 copy	#NULL!	mutation	#NULL!	#NULL!	#NULL!
758	Female	Moroccan	non-Dutch	54	31	23	31.2314	3.58	-0.101897	8.3	2.11626	10.2	4.24	1.17	0.69	2.76	yes	yes	yes	yes	AA	CT	AA	999	GG/GG	999	999	0 copies	999	0 copies	0 copies	mutation	wild type	wild type	#NULL!	wild type
759	Male	The Netherlands	Dutch	58	54	4	38.1547	2.56	-0.39408	7.2	1.97408	11.4	3.41	1.23	0.98	1.74	yes	yes	yes	yes	999	999	AG	999	GA/GA	999	999	999	999	999	1 copy	#NULL!	mutation	#NULL!	#NULL!	mutation
761	Female	Moroccan	non-Dutch	53	40	13	41.9132	9.74	0.82638	6.8	1.91692	11.9	3.88	1.45	0.93	2.01	yes	yes	yes	no	AA	TT	AG	999	GG/GG	999	999	999	999	0 copies	0 copies	mutation	wild type	wild type	#NULL!	mutation
762	Female	The Netherlands	Dutch	87	64	23	23.7387	5.01	0.202061	7.9	2.06686	9.3	3.78	1.67	0.65	1.82	past	no	yes	no	AA	CC	AA	999	GG/GG	999	999	0 copies	999	0 copies	0 copies	wild type	wild type	wild type	#NULL!	wild type
766	Female	The Netherlands	Dutch	77	68	9	31.2488	0.29	-1.80146	6.7	1.90211	6.3	4.25	1.29	2.89	1.66	yes	yes	yes	yes	AA	CC	AA	999	GG/GG	999	999	0 copies	999	0 copies	0 copies	wild type	wild type	wild type	#NULL!	wild type
770	Male	Turkey	non-Dutch	76	53	23	31.1951	0.64	-1.41233	8.3	2.11626	6.2	4.47	0.93	1.45	2.89	yes	yes	yes	yes	AA	CC	AA	999	GG/GG	999	999	0 copies	999	0 copies	0 copies	wild type	wild type	wild type	#NULL!	wild type
772	Female	The Netherlands	Dutch	38	30	8	39.8006	45.9	2.34152	8.9	2.18605	10.9	4.02	1.25	1.83	1.95	yes	yes	yes	yes	AA	CT	AA	999	GG/GG	999	999	0 copies	999	0 copies	0 copies	mutation	wild type	wild type	#NULL!	wild type
773	Male	The Netherlands	Dutch	58	54	4	38.7004	1.74	-0.712647	7	1.94591	7.8	6.81	1.19	4.42	3.63	yes	yes	no	yes	AA	CC	AA	999	GG/GG	999	999	0 copies	999	0 copies	0 copies	wild type	wild type	wild type	#NULL!	wild type
774	Male	The Netherlands	Dutch	61	47	14	30.8642	3.66	-0.0822196	6.6	1.88707	8.1	3.91	0.68	2.06	2.3	yes	yes	yes	yes	AA	CC	AA	999	GG/GG	999	999	0 copies	999	0 copies	0 copies	wild type	wild type	wild type	#NULL!	wild type
775	Male	The Netherlands	Dutch	64	61	3	33.241	28.17	1.85935	8.7	2.16332	8.6	4.82	0.68	2.6	2.97	yes	yes	no	no	AA	CT	AG	999	GG/GG	999	999	999	999	0 copies	0 copies	mutation	wild type	wild type	#NULL!	mutation
776	Male	The Netherlands	Dutch	64	54	10	31.9193	0.42	-1.63876	9.2	2.2192	7.4	3.33	0.68	1.27	2.08	yes	yes	yes	yes	AA	CT	AA	999	GG/GG	999	999	0 copies	999	0 copies	0 copies	mutation	wild type	wild type	#NULL!	wild type
779	Female	Moroccan	non-Dutch	66	47	19	38.2812	6.41	0.430479	6.6	1.88707	7.3	6.22	1.25	2.74	3.74	yes	yes	yes	yes	AA	CC	AA	999	GG/GG	999	999	0 copies	999	0 copies	0 copies	wild type	wild type	wild type	#NULL!	wild type
